# Supplementary material for: Uncovering the genetic basis of gluten aggregation parameters by genome-wide association analysis in wheat (Triticum aestivum L.) using GlutoPeak
Source: BMC Plant Biol. 2022 Oct 21;22:493. doi: 10.1186/s12870-022-03874-5 (PMC9585721; doi:10.1186/s12870-022-03874-5)
Supplement: Supplementary file 1 — Additional file1: Table S1. Phenotypic values, mean values, and BLUP values of GlutoPeak parameters in the association panel under three environments. Table S2. Phenotypic analysis of GlutoPeak parameters in different environments. Table S3. Correlations between different GlutoPeak parameters. Table S4. SNPs significantly associated with GlutoPeak parameters. Table S5. QTLs for GlutoPeak parameters detected in association panel based on three environments and BLUP values. Table S6. Allele statistics of QTL cluster for GlutoPeak parameter. Table S7. KASP primers designed based on Peak SNP sequence. Table S8. Analysis of variation indifferent alleles. Table S9. Candidate genes with significantly different expression in AX-111083649 and AX-95660756. Table S10. The same or adjacent QTLs in this study and previous studies. [file 12870_2022_3874_MOESM1_ESM.xlsx]

## Sheet: S1
Table S1 Phenotypic values, mean values, and BLUP values of Glutopeak parameters in the association panel under three environments
Number	Cultivars	Source	PMT_18YY	PMT_19YY	PMT_20YY	PMT_AVE	PMT_BLUP	BEM_18YY	BEM_19YY	BEM_20YY	BEM_AVE	BEM_BLUP	AM_18YY	AM_19YY	AM_20YY	AM_AVE	AM_BLUP	PM_18YY	PM_19YY	PM_20YY	PM_AVE	PM_BLUP	A1_18YY	A1_19YY	A1_20YY	A1_AVE	A1_BLUP	A2_18YY	A2_19YY	A2_20YY	A2_AVE	A2_BLUP	A3_18YY	A3_19YY	A3_20YY	A3_AVE	A3_BLUP	A4_18YY	A4_19YY	A4_20YY	A4_AVE	A4_BLUP	A5_18YY	A5_19YY	A5_20YY	A5_AVE	A5_BLUP
1	Changwu135	Shaanxi-China	45.5	40	37.5	41	0.01	76.5	66	70	70.83	8.07	28.5	23.5	26	26	-0.09	51.5	44.5	45.5	47.17	2.91	1350.5	1136	1117.5	1201.33	76.49	1350.5	1136	1117.5	1201.33	84.78	491.5	372.5	338	400.67	-15.96	859.5	764.5	779	801	78.78	901.5	787	826.5	838.33	68.79
2	Shan229	Shaanxi-China	53	46	42.5	47.17	5.92	63.5	57.5	67	62.67	0.39	27	23	27	25.67	-0.4	43.5	40	46.5	43.33	-0.71	728.5	1095.5	1201.5	1008.5	-104.83	825.5	1095.5	1201.5	1040.83	-59.7	487.5	419.5	425.5	444.17	25.66	746.5	675.5	776	732.67	14.22	767.5	704.5	801.5	757.83	-7.45
3	Xiaoyan6hao	Shaanxi-China	37.5	36.5	38	37.33	-3.51	78	69.5	70.5	72.67	9.79	28.5	26	26.5	27	0.84	56	47	50.5	51.17	6.7	1254	1174	1197.5	1208.5	83.23	1254	1174	1197.5	1208.5	91.23	364	340.5	371	358.5	-56.3	890	834	826.5	850.17	125.23	957.5	822.5	869.5	883.17	111.26
4	Lantian10hao	Gansu-China	32	24.5	23	26.5	-13.89	66	62.5	73.5	67.33	4.78	19	16.5	15.5	17	-8.47	45.5	41.5	47	44.67	0.55	864	717.5	827.5	803	-298.07	864	717.5	827.5	803	-273.79	200.5	94	86.5	127	-277.8	663.5	624	741	676.17	-39.15	793	745	865.5	801.17	33.59
5	Luohan3hao	Henan-China	53.5	46.5	44	48	6.71	75	67	66	69.33	6.66	38.5	25	29	30.83	4.41	51.5	43.5	45	46.67	2.44	1642.5	1228.5	1288	1386.33	250.45	1642.5	1228.5	1288	1386.33	251.31	711.5	476.5	484.5	557.5	134.1	931	752	803	828.67	104.92	897	798	815	836.67	67.22
6	Jing411	Beijing-China	39	28.5	31	32.83	-7.82	69	62.5	65	65.5	3.06	23	17	18.5	19.5	-6.14	46.5	38.5	42	42.33	-1.66	1091.5	786	866	914.5	-193.22	1091.5	786	866	914.5	-173.42	321	150	176	215.67	-192.97	770	636	690	698.67	-17.9	834	724	767	775	8.81
7	Ningdong1hao	Ningxia-China	31	27	26	28	-12.45	73.5	66	73.5	71	8.22	22.5	17.5	20.5	20.17	-5.52	53	45.5	51	49.83	5.44	1005.5	813	908.5	909	-198.4	1005.5	813	908.5	909	-178.37	220.5	125.5	132.5	159.5	-246.71	785	688	776	749.67	30.28	912.5	748	877	845.83	75.9
8	Mianyang11	Sichuan-China	47	44.5	45	45.5	4.32	59	57.5	58.5	58.33	-3.68	28.5	22	23	24.5	-1.49	43	39	39.5	40.5	-3.4	1235	1076.5	1123	1144.83	23.36	1235	1076.5	1123	1144.83	33.92	518	396.5	431	448.5	29.81	717.5	680.5	692	696.67	-19.79	756.5	691	700	715.83	-47.23
9	Taishan5hao	Shandong-China	34	26	26.5	28.83	-11.65	58.5	64.5	63	62	-0.23	22	17.5	17.5	19	-6.61	40	40.5	41.5	40.67	-3.24	912.5	754	747.5	804.67	-296.5	912.5	754	747.5	804.67	-272.29	254.5	114.5	121.5	163.5	-242.88	658.5	639.5	626	641.33	-72.06	704	748.5	748	733.5	-30.49
10	Xinmai13hao	Henan-China	41	31	29	33.67	-7.02	66	67	73	68.67	6.03	28.5	20.5	21	23.33	-2.57	46	44	46	45.33	1.18	1206	907	925.5	1012.83	-100.76	1206	907	925.5	1012.83	-84.9	412	199	173.5	261.5	-149.11	793.5	708	751.5	751	31.54	795.5	796	835	808.83	40.86
11	Xinmai18hao	Henan-China	53.5	41	35.5	43.33	2.24	75.5	68	73	72.17	9.32	35	25.5	28	29.5	3.17	53.5	46.5	47	49	4.65	1701	1226	1173	1366.67	231.95	1701	1226	1173	1366.67	233.61	783	423.5	335	513.83	92.32	918	803	837.5	852.83	127.75	924.5	827.5	849	867	95.95
12	Zhoumai16hao	Henan-China	37	28	25.5	30.17	-10.37	54	51	53.5	52.83	-8.84	23	18.5	16.5	19.33	-6.3	40.5	35	39	38.17	-5.6	922	710	593.5	741.83	-355.59	922	710	593.5	741.83	-328.85	310.5	146.5	103.5	186.83	-220.55	611.5	563.5	489.5	554.83	-153.78	673	627	690	663.33	-96.95
13	Yuanfeng139	Shaanxi-China	42.5	35.5	28.5	35.5	-5.26	72.5	69	74.5	72	9.16	29.5	25	21.5	25.33	-0.71	49.5	44.5	48	47.33	3.07	1290.5	1069	976.5	1112	-7.51	1290.5	1069	976.5	1112	4.36	428	282	176.5	295.5	-116.58	862.5	786.5	801	816.67	93.58	869.5	807	861	845.83	75.9
14	Fengchan3hao	Guizhou-China	37	32	32	33.67	-7.02	62.5	56.5	65.5	61.5	-0.7	26.5	22.5	22	23.67	-2.26	44	39	44.5	42.5	-1.5	1089.5	847	932	956.17	-154.04	1089.5	847	932	956.17	-135.91	332.5	211	230.5	258	-152.46	757	635.5	701	697.83	-18.68	766.5	696	777	746.5	-18.18
15	Zhongyu8hao	Henan-China	52	49.5	55	52.17	10.71	61.5	63.5	68.5	64.5	2.12	29	32.5	32	31.17	4.72	48	46.5	52.5	49	4.65	1329	1456.5	1583.5	1456.33	316.27	1329	1456.5	1583.5	1456.33	314.32	626	638	757.5	673.83	245.41	703	818.5	826.5	782.67	61.46	819	790.5	858.5	822.67	53.96
16	Bainong160	Henan-China	42.5	36	39.5	39.33	-1.59	62.5	57	60	59.83	-2.27	26.5	23	24.5	24.67	-1.33	43	37.5	42.5	41	-2.92	1183	942.5	1046.5	1057.33	-58.92	1183	942.5	1046.5	1057.33	-44.85	437.5	299.5	369.5	368.83	-46.41	745	642.5	677	688.17	-27.82	741.5	676	751.5	723	-40.44
17	Luomai21hao	Henan-China	40	29	33.5	34.17	-6.54	58	62	54.5	58.17	-3.83	27	20	22.5	23.17	-2.73	42	40	40.5	40.83	-3.08	1104	837.5	882	941.17	-168.15	1104	837.5	882	941.17	-149.42	402.5	174.5	260.5	279.17	-132.21	702	663.5	621.5	662.33	-52.22	708	725	690	707.67	-54.96
18	YanZhan4110	Henan-China	52.5	52	54.5	53	11.5	69	65.5	68	67.5	4.93	35.5	32.5	32	33.33	6.73	47	45	48	46.67	2.44	1563	1465	1545	1524.33	380.21	1563	1465	1545	1524.33	375.53	720	660.5	721.5	700.67	271.09	843	804.5	823	823.5	100.04	832.5	799	826.5	819.33	50.8
19	Han6172	Hebei-China	32	24.5	28.5	28.33	-12.13	62	62	65	63	0.71	20	14.5	17.5	17.33	-8.16	41.5	38.5	41.5	40.5	-3.4	886.5	648	801.5	778.67	-320.95	886.5	648	801.5	778.67	-295.7	214	88	155.5	152.5	-253.4	672.5	559.5	646	626	-86.55	747	716	765	742.67	-21.81
20	Huaimai21	Jiangsu-China	50.5	44.5	51	48.67	7.35	61	56	58.5	58.5	-3.52	31	27	31	29.67	3.32	47	46.5	49	47.5	3.23	1146	1130.5	1406.5	1227.67	101.25	675	1130.5	1406.5	1070.67	-32.84	528	495	661	561.33	137.77	751	636	745	710.67	-6.56	822.5	765.5	780.5	789.5	22.54
21	Mianyang26	Sichuan-China	38	37.5	36	37.17	-3.67	91	81	89.5	87.17	23.41	35.5	34	34.5	34.67	7.97	61	55.5	59	58.5	13.64	1485.5	1395	1410	1430.17	291.66	1485.5	1395	1410	1430.17	290.77	420	408.5	379	402.5	-14.2	1066	987	1031	1028	293.23	1108.5	998	1085	1063.83	282.37
22	Lunxuan715	Beijing-China	40	29.5	31.5	33.67	-7.02	57.5	46	47.5	50.33	-11.19	21.5	19.5	17	19.33	-6.3	38	33.5	36	35.83	-7.81	943	709	656	769.33	-329.73	943	709	656	769.33	-304.1	333	172.5	169.5	225	-184.04	610	536.5	487	544.5	-163.54	675.5	585	598	619.5	-138.46
23	Youpi1hao	Bulgaria	62.5	53.5	62	59.33	17.57	61	59.5	59.5	60	-2.11	38	37.5	35.5	37	10.14	43	42.5	42.5	42.67	-1.35	1667.5	1490	1590	1582.5	434.91	1667.5	1490	1590	1582.5	427.89	850.5	700	792.5	781	347.95	817	789.5	798.5	801.67	79.41	777.5	749.5	742	756.33	-8.87
24	Xifeng9hao	Gansu-China	37.5	35.5	38.5	37.17	-3.67	66.5	67	67.5	67	4.47	22	22	24	22.67	-3.19	44.5	45	46.5	45.33	1.18	1011	969.5	1063.5	1014.67	-99.04	1011	969.5	1063.5	1014.67	-83.25	303	284	346.5	311.17	-101.59	708	686	717	703.67	-13.17	810.5	808.5	806.5	808.5	40.54
25	Nongda198	Beijing-China	42	39	40	40.33	-0.63	70	60.5	67	65.83	3.37	28	21	21.5	23.5	-2.42	46.5	41	45	44.17	0.07	1247	974	1023	1081.33	-36.35	1247	974	1023	1081.33	-23.24	431	316.5	322.5	356.67	-58.06	816	657.5	700.5	724.67	6.67	821.5	726.5	800	782.67	16.07
26	Kedong81	Hebei-China	42.5	35.5	36	38	-2.87	64.5	59	60.5	61.33	-0.86	26.5	19	20.5	22	-3.81	42.5	39.5	39.5	40.5	-3.4	1190.5	861.5	919	990.33	-121.92	1190.5	861.5	919	990.33	-105.16	427.5	252	261.5	313.67	-99.2	763.5	610	657.5	677	-38.37	754	714	702	723.33	-40.12
27	Linfen10hao	Shanxi-China	34	31.5	30	31.83	-8.78	79.5	72.5	73	75	11.98	27.5	24.5	21	24.33	-1.64	53	49.5	49.5	50.67	6.23	1197.5	1087.5	963.5	1082.83	-34.94	1197.5	1087.5	963.5	1082.83	-21.89	297.5	239	181.5	239.33	-170.32	900	848.5	782.5	843.67	119.09	936.5	869	884	896.5	123.88
28	Fengkang5hao	Beijing-China	27	25.5	27.5	26.67	-13.73	66	55	61	60.67	-1.48	18	16.5	18	17.5	-8	45	40.5	40	41.83	-2.13	749	662	746	719	-377.06	749	662	746	719	-349.41	130	108.5	137	125.17	-279.56	618.5	553.5	608.5	593.5	-117.25	768	671	716	718.33	-44.86
29	Changfeng1hao	Henan-China	30	24	23.5	25.83	-14.52	71	66	69	68.67	6.03	20.5	15.5	14	16.67	-8.78	45.5	41	42.5	43	-1.03	943.5	774	697.5	805	-296.19	943.5	774	697.5	805	-271.99	182.5	87	67	112.17	-291.99	761	687.5	630	692.83	-23.41	823	759.5	800	794.17	26.96
30	Jingdong1hao	Beijing-China	29	24	23	25.33	-15	54.5	50.5	56.5	53.83	-7.9	18.5	15.5	13.5	15.83	-9.55	41.5	37	39.5	39.33	-4.5	722	596	624.5	647.5	-444.29	722	596	624.5	647.5	-413.77	156	81.5	68	101.83	-301.88	566	514.5	556.5	545.67	-162.44	694	633	683.5	670.17	-90.48
31	Jinmai21	Shanxi-China	57.5	40.5	49.5	49.17	7.83	64	64	68.5	65.5	3.06	30	25	29	28	1.77	43.5	44.5	46.5	44.83	0.71	1483.5	1169	1386	1346.17	212.68	1483.5	1169	1386	1346.17	215.15	692.5	396	557	548.5	125.49	791	773	829	797.67	75.63	786	784	811	793.67	26.49
32	Jimai23	Hebei-China	35	35.5	36	35.5	-5.26	78	76	71	75	11.98	25	26	25.5	25.5	-0.56	52.5	52.5	50.5	51.83	7.33	1107.5	1150	1096.5	1118	-1.87	1107.5	1150	1096.5	1118	9.76	302	311.5	319.5	311	-101.75	806	838	777	807	84.45	926	897	858.5	893.83	121.36
33	Hanxuan10hao	Shanxi-China	36	26	32.5	31.5	-9.09	70	67.5	67.5	68.33	5.72	22	17.5	20	19.83	-5.83	46.5	44.5	45	45.33	1.18	1001.5	769.5	922	897.67	-209.05	1001.5	769.5	922	897.67	-188.58	278.5	116.5	209.5	201.5	-206.52	723	652.5	712.5	696	-20.42	823.5	808	789.5	807	39.12
34	Xianshixinmai	Shaanxi-China	37	35	39.5	37.17	-3.67	59	57.5	63	59.83	-2.27	26	26	27	26.33	0.22	40.5	39.5	44.5	41.5	-2.45	1071.5	992	1138.5	1067.33	-49.51	1071.5	992	1138.5	1067.33	-35.85	340	300	375.5	338.5	-75.44	732	692.5	762.5	729	10.76	712.5	695.5	756	721.33	-42.02
35	Chixiaomai	Shaanxi-China	53	43	58	51.33	9.91	67	66	61.5	64.83	2.43	30	28	29	29	2.7	48.5	44.5	43.5	45.5	1.34	1453.5	1290.5	1410.5	1384.83	249.04	1453.5	1290.5	1410.5	1384.83	249.96	622	465.5	621.5	569.67	145.74	832	825.5	788.5	815.33	92.32	823.5	781.5	740.5	781.83	15.28
36	Bima1hao	Shaanxi-China	38.5	33.5	37.5	36.5	-4.3	69	66	69.5	68.17	5.56	26	23	25.5	24.83	-1.18	49.5	46.5	48	48	3.7	1196.5	998.5	1140	1111.67	-7.83	1196.5	998.5	1140	1111.67	4.06	374	239.5	337	316.83	-96.17	822	758.5	803	794.5	72.64	841	809.5	829.5	826.67	57.75
37	Aimengniu	Shandong-China	30.5	29	36	31.83	-8.78	51.5	49.5	50	50.33	-11.19	21.5	20.5	23.5	21.83	-3.97	44.5	36	39	39.83	-4.03	764	764.5	873.5	800.67	-300.26	764	764.5	873.5	800.67	-275.89	199.5	173	294	222.17	-186.75	564.5	592	579.5	578.67	-131.26	703.5	617.5	664.5	661.83	-98.37
38	Wenmai6hao	Henan-China	43.5	38	41	40.83	-0.15	72.5	64	67	67.83	5.25	32.5	28	27	29.17	2.85	50.5	44.5	45.5	46.83	2.6	1384.5	1153	1159	1232.17	105.48	1384.5	1153	1159	1232.17	112.53	513	378.5	399	430.17	12.27	871.5	774.5	759	801.67	79.41	876.5	776	805.5	819.33	50.8
39	MazhaMai	Henan-China	43.5	38.5	43	41.67	0.65	75	69.5	69	71.17	8.38	36	30	29.5	31.83	5.34	51.5	46	47.5	48.33	4.02	1438	1237.5	1325.5	1333.67	200.92	1438	1237.5	1325.5	1333.67	203.9	516	398	469.5	461.17	41.93	922	839	856	872.33	146.17	896	826.5	836.5	853	82.69
40	Dayuhua	Shaanxi-China	32.5	24.5	29	28.67	-11.81	69.5	69.5	74.5	71.17	8.38	23.5	18	20.5	20.67	-5.05	47.5	47	48	47.5	3.23	998	761.5	927	895.5	-211.09	998	761.5	927	895.5	-190.53	253	101.5	172.5	175.67	-231.24	745	659.5	754.5	719.67	1.94	821.5	821.5	860	834.33	65.01
41	Chushanbao	Henan-China	34.5	31.5	43	36.33	-4.46	71.5	59.5	59	63.33	1.02	23.5	19	25	22.5	-3.35	46.5	38.5	42.5	42.5	-1.5	1046	840	1113.5	999.83	-112.98	1046	840	1113.5	999.83	-96.61	276	196	440	304	-108.45	770	644	673.5	695.83	-20.57	821.5	697	723.5	747.33	-17.39
42	Dalibanmang	Henan-China	34	29	27	30	-10.53	73	63.5	64	66.83	4.31	29	18.5	18	21.83	-3.97	50.5	43	44	45.83	1.65	1176.5	799.5	810	928.67	-179.9	1176.5	799.5	810	928.67	-160.67	304	158	121	194.33	-213.38	873	641.5	689	734.5	15.96	887.5	757.5	782	809	41.01
43	Baimazha	Shaanxi-China	44.5	42.5	37.5	41.5	0.49	65.5	63	64	64.17	1.8	26.5	25.5	24	25.33	-0.71	46	44	44.5	44.83	0.71	1238	1187.5	1075	1166.83	44.05	1238	1187.5	1075	1166.83	53.72	469	435	351.5	418.5	1.11	769	752.5	723.5	748.33	29.02	784.5	756.5	764	768.33	2.5
44	Ganmai8hao	Gansu-China	35	29	28.5	30.83	-9.73	69.5	66	65.5	67	4.47	26	21.5	21.5	23	-2.88	46	41.5	42.5	43.33	-0.71	1110	877	877	954.67	-155.45	1110	877	877	954.67	-137.27	316.5	188	173.5	226	-183.08	794	688.5	704	728.83	10.6	817	763	770.5	783.5	16.86
45	Yunmai34hao	Yunnan-China	28.5	26	30	28.17	-12.29	69.5	58	60.5	62.67	0.39	22	19	21	20.67	-5.05	46	40.5	43	43.17	-0.87	889.5	729	834	817.5	-284.43	889.5	729	834	817.5	-260.74	174.5	122	195.5	164	-242.4	715	606.5	638	653.17	-60.88	822	698.5	745	755.17	-9.97
46	Wuyimai	Yunnan-China	50	40	45.5	45.17	4	54.5	54.5	58	55.67	-6.18	27.5	21.5	23	24	-1.95	39.5	38.5	40.5	39.5	-4.34	1238	968	1089	1098.33	-20.36	1238	968	1089	1098.33	-7.94	582	362	448.5	464.17	44.8	656	606	640.5	634.17	-78.83	685.5	679.5	697	687.33	-74.22
47	Nanda2419	Jiangsu-China	34.5	29.5	28.5	30.83	-9.73	69.5	60	67.5	65.67	3.21	24.5	20.5	19	21.33	-4.43	46.5	40.5	47.5	44.83	0.71	1083	865.5	857	935.17	-173.79	1083	865.5	857	935.17	-154.82	275	173.5	151	199.83	-208.11	808.5	692	706.5	735.67	17.06	823.5	719.5	815.5	786.17	19.39
48	Nonglin10hao	Japan	40.5	31.5	29	33.67	-7.02	69.5	72	58	66.5	4	29	25.5	20	24.83	-1.18	47.5	47.5	40	45	0.86	1304	1070.5	822.5	1065.67	-51.08	1304	1070.5	822.5	1065.67	-37.35	456	266.5	174.5	299	-113.23	848.5	804	648	766.83	46.5	831	859	699.5	796.5	29.17
49	Hanyangmai	Shaanxi-China	37	33.5	33.5	34.67	-6.06	79.5	71.5	76	75.67	12.61	28	27.5	30	28.5	2.23	54	48	52.5	51.5	7.01	1246	1137.5	1191	1191.5	67.24	1246	1137.5	1191	1191.5	75.93	338.5	288	297.5	308	-104.62	907.5	850	893	883.5	156.72	966	848.5	906.5	907	133.83
50	Luofulin10hao	Russian	33.5	25	29	29.17	-11.33	54.5	51	61.5	55.67	-6.18	22	17	21.5	20.17	-5.52	44	37.5	42	41.17	-2.76	865.5	646	881.5	797.67	-303.08	865.5	646	881.5	797.67	-278.59	248	105.5	185.5	179.67	-227.41	618	540.5	696	618.17	-93.95	713	627.5	725.5	688.67	-72.96
51	Aifeng3hao	Shaanxi-China	50.5	38.5	40.5	43.17	2.08	75	66.5	75	72.17	9.32	33.5	25.5	29	29.33	3.01	53	46	51	50	5.6	1594	1158.5	1327.5	1360	225.69	1594	1158.5	1327.5	1360	227.61	680	379.5	458	505.83	84.67	914	779	870	854.33	129.17	903.5	794	881.5	859.67	89
52	Yunhan618	Shanxi-China	42.5	31.5	35	36.33	-4.46	66.5	65	73.5	68.33	5.72	25	23.5	27	25.17	-0.87	46.5	44.5	48	46.33	2.13	1162.5	982.5	1136.5	1093.83	-24.59	1162.5	982.5	1136.5	1093.83	-11.99	420.5	243	321.5	328.33	-85.17	742	739.5	815	765.5	45.24	815.5	775.5	840.5	810.5	42.43
53	Yannong21	Shandong-China	48.5	44	48.5	47	5.76	57.5	63	60.5	60.33	-1.8	30.5	27	29.5	29	2.7	48	44.5	47.5	46.67	2.44	1293	1246.5	1124.5	1221.33	95.3	1293	1246.5	701.5	1080.33	-24.14	584	489.5	554	542.5	119.75	708.5	757.5	755.5	740.5	21.62	786.5	773	781.5	780.33	13.86
54	Jinmai47	Shanxi-China	46.5	38	46	43.5	2.4	65	64.5	64.5	64.67	2.27	25.5	23	24	24.17	-1.8	43.5	43	45.5	44	-0.08	1245.5	1022.5	1139.5	1135.83	14.9	1245.5	1022.5	1139.5	1135.83	25.82	485.5	322	449.5	419	1.59	760	700.5	690	716.83	-0.73	766	756	776.5	766.17	0.45
55	Changwu58	Shaanxi-China	55.5	46.5	52	51.33	9.91	72	65	71.5	69.5	6.81	34	32	32	32.67	6.11	50	44	49	47.67	3.39	1596.5	1349	1518.5	1488	346.05	1596.5	1349	1518.5	1488	342.83	711.5	552	643	635.5	208.73	885	797.5	876	852.83	127.75	874	781.5	855	836.83	67.37
56	Zhenghan1hao	Henan-China	35.5	31	35.5	34	-6.7	62	52.5	54	56.17	-5.71	29	20	24	24.33	-1.64	44	39.5	40.5	41.33	-2.61	599.5	748.5	935	761	-337.56	599	748.5	935	760.83	-311.75	307	197	305.5	269.83	-141.14	761.5	552	630	647.83	-65.92	762	676.5	680.5	706.33	-56.22
57	Chang6878	Shanxi-China	33.5	28.5	36.5	32.83	-7.82	73	65	50.5	62.83	0.55	23	19.5	25.5	22.67	-3.19	49	43	38.5	43.5	-0.56	1027.5	849	903.5	926.67	-181.78	1027.5	849	903.5	926.67	-162.47	251.5	164.5	313.5	243.17	-166.65	775.5	684.5	590	683.33	-32.38	873	752.5	647	757.5	-7.76
58	Luohan1hao	Henan-China	38.5	29.5	35	34.33	-6.38	72	63	64.5	66.5	4	30.5	20	24.5	25	-1.02	50	41.5	44	45.17	1.02	1250.5	820	997	1022.5	-91.67	1250.5	820	997	1022.5	-76.2	394.5	178.5	284.5	285.83	-125.83	856	641.5	712	736.5	17.85	880	748.5	776.5	801.67	34.07
59	Luohan6hao	Henan-China	35.5	30	32	32.5	-8.14	62	54	60.5	58.83	-3.21	22.5	19.5	24.5	22.17	-3.66	44	40	44.5	42.83	-1.19	958	757	970.5	895.17	-211.4	958	757	970.5	895.17	-190.83	293	198	264.5	251.83	-158.36	664.5	559.5	706	643.33	-70.17	756	679.5	752	729.17	-34.6
60	Luohan11hao	Henan-China	33	29.5	31	31.17	-9.41	49	47	48.5	48.17	-13.22	22	20	22	21.33	-4.43	34	34	34.5	34.17	-9.39	846.5	701	802	783.17	-316.72	846.5	701	802	783.17	-291.64	247	184	218	216.33	-192.33	599.5	516.5	584	566.67	-142.6	586.5	584.5	599.5	590.17	-166.25
61	PuXing5hao	Henan-China	37	30.5	33.5	33.67	-7.02	68.5	65	64	65.83	3.37	23.5	21	22.5	22.33	-3.5	47.5	42	50	46.5	2.28	1065.5	871.5	891	942.67	-166.74	1065.5	871.5	891	942.67	-148.07	332.5	212	249	264.5	-146.24	733	660	642	678.33	-37.11	836.5	769	825	810.17	42.12
62	Ruiquanmai24	Henan-China	43.5	39	38.5	40.33	-0.63	53.5	53.5	55.5	54.17	-7.59	24.5	22	24	23.5	-2.42	39	39	44.5	40.83	-3.08	1051.5	897.5	951	966.67	-144.17	1051.5	897.5	951	966.67	-126.46	435	332.5	358.5	375.33	-40.2	616.5	564.5	592.5	591.17	-119.45	701	684.5	731	705.5	-57.01
63	Dehongfu2hao	Henan-China	38.5	31	33.5	34.33	-6.38	68	59	71.5	66.17	3.68	25.5	22	27.5	25	-1.02	48	44	47	46.33	2.13	1124.5	872.5	1102.5	1033.17	-81.64	1124.5	872.5	1102.5	1033.17	-66.6	380	233	311.5	308.17	-104.46	744	639.5	791.5	725	6.98	842.5	746.5	843	810.67	42.59
64	Zhongmai895	Beijing-China	36.5	31.5	31.5	33.17	-7.5	62	52	56	56.67	-5.24	23	20	23.5	22.17	-3.66	44	39.5	45	42.83	-1.19	959.5	753.5	841.5	851.5	-252.46	959.5	753.5	841.5	851.5	-230.13	310.5	204	229	247.83	-162.19	649	549.5	613	603.83	-107.49	778	675	735	729.33	-34.44
65	Huaimai35	Jiangsu-China	47	43.5	46	45.5	4.32	54	49	53.5	52.17	-9.47	23	21	27	23.67	-2.26	41.5	38	43.5	41	-2.92	1061	925.5	1144	1043.5	-71.92	1061	925.5	1144	1043.5	-57.3	491	398.5	512	467.17	47.67	570	527	631	576	-133.78	722.5	635	715.5	691	-70.75
66	Longpingmai518	Henan-China	61	58	51	56.67	15.02	62.5	58.5	67	62.67	0.39	36	29	33.5	32.83	6.27	47	42.5	49	46.17	1.97	1745.5	1458.5	1500.5	1568.17	421.43	1745.5	1458.5	1500.5	1568.17	414.99	942	726	677.5	781.83	348.75	803.5	733	823	786.5	65.08	795.5	743	831	789.83	22.86
67	Huaimai30	Jiangsu-China	62	57.5	55	58.17	16.45	63.5	61.5	62.5	62.5	0.24	33.5	30.5	36.5	33.5	6.89	47	44.5	48.5	46.67	2.44	1697	1507.5	1394.5	1533	388.36	1697	1507.5	895	1366.5	233.46	883.5	733	668	761.5	329.29	813	774.5	829	805.5	83.03	814	778	785	792.33	25.23
68	Zhongyuan6hao	Henan-China	35	28	31.5	31.5	-9.09	44.5	46	46.5	45.67	-15.57	19.5	15.5	19.5	18.17	-7.38	33.5	31.5	34	33	-10.49	728	559	743	676.67	-416.86	728	559	743	676.67	-387.51	242.5	128	200	190.17	-217.36	485.5	431	543	486.5	-218.34	577.5	564.5	577	573	-182.5
69	Pingan8hao	Henan-China	37.5	32.5	34.5	34.83	-5.9	43.5	40.5	42	42	-19.02	19.5	17.5	20	19	-6.61	32	29	31.5	30.83	-12.54	739	667.5	737.5	714.67	-381.13	739	667.5	737.5	714.67	-353.31	274	195	240	236.33	-173.19	465	472.5	496.5	478	-226.37	560	507.5	534.5	534	-219.44
70	Bainong207	Henan-China	48	38	39.5	41.83	0.81	67	65	66	66	3.53	26.5	23.5	27	25.67	-0.4	47.5	44	48	46.5	2.28	1330	1040.5	1170	1180.17	56.59	1330	1040.5	1170	1180.17	65.72	523	325	398.5	415.5	-1.76	807.5	715.5	771.5	764.83	44.61	823.5	774.5	820.5	806.17	38.33
71	Cun1hao	Henan-China	45	42.5	37	41.5	0.49	62.5	59.5	66.5	62.83	0.55	30	27	29.5	28.83	2.54	49	41.5	49.5	46.67	2.44	1082	1224	1179.5	1161.83	39.35	654	1224	1179.5	1019.17	-79.2	532.5	505.5	401	479.67	59.63	761.5	718.5	778.5	752.83	33.28	822	722	841	795	27.75
72	Zhoumai26	Henan-China	58	44	54	52	10.55	47	42	48.5	45.83	-15.42	23	20	22	21.67	-4.12	36	33.5	39	36.17	-7.5	1180	860.5	1100.5	1047	-68.63	1180	860.5	1100.5	1047	-54.15	659	400	587.5	548.83	125.81	521	460.5	513.5	498.33	-207.16	648	584.5	658.5	630.33	-128.2
73	LuoMai18	Henan-China	45	33.5	40	39.5	-1.43	59	56	56	57	-4.93	28	22.5	25	25.17	-0.87	45	38	44.5	42.5	-1.5	1204	885.5	1028	1039.17	-76	1204	885.5	1028	1039.17	-61.2	527	273.5	397	399.17	-17.39	677.5	612	631	640.17	-73.16	766	675	728.5	723.17	-40.28
74	Baofeng10-82	Jiangsu-China	45.5	35.5	37	39.33	-1.59	63.5	52.5	68	61.33	-0.86	27.5	27	26	26.83	0.68	45	40	46.5	43.83	-0.24	1267	983	1114	1121.33	1.26	1267	983	1114	1121.33	12.76	503.5	344	340	395.83	-20.58	764	639.5	773.5	725.67	7.61	774	670.5	815.5	753.33	-11.71
75	Su553	Anhui-China	42.5	36.5	40	39.67	-1.27	71.5	65	74	70.17	7.44	34.5	26	31.5	30.67	4.25	47	41.5	49	45.83	1.65	726.5	1093	1284.5	1034.67	-80.23	737.5	1093	1284.5	1038.33	-61.95	440	344.5	428	404.17	-12.61	852	748.5	857	819.17	95.94	838	753	869	820	51.43
76	09N37	Gansu-China	43.5	38	37	39.5	-1.43	69	59.5	77	68.5	5.87	27.5	26.5	26.5	26.83	0.68	49	40	52.5	47.17	2.91	1301	1113	1163.5	1192.5	68.18	1301	1113	1163.5	1192.5	76.83	478.5	373.5	359	403.67	-13.09	822	739	804.5	788.5	66.97	846	702.5	950.5	833	63.74
77	Guinong17	Guizhou-China	60	55.5	51	55.5	13.9	70	62	73	68.33	5.72	35	24	34	31	4.56	50.5	42	52	48.17	3.86	1724	1357	1588	1556.33	410.3	1724	1357	1588	1556.33	404.34	842	628.5	676.5	715.67	285.44	882	728.5	912	840.83	116.41	864.5	744	881.5	830	60.9
78	Hengguan35	Hebei-China	27.5	25	25	25.83	-14.52	63	53.5	62	59.5	-2.58	18.5	18	17.5	18	-7.54	42	36	40.5	39.5	-4.34	743	692	704.5	713.17	-382.54	743	692	704.5	713.17	-354.66	135	114	100	116.33	-288.01	608	578	604.5	596.83	-114.1	747	623	736	702	-60.33
79	Yumai18	Henan-China	35.5	27.5	32	31.67	-8.93	61.5	56	61	59.5	-2.58	24.5	18.5	22	21.67	-4.12	43	38	43.5	41.5	-2.45	1046	708.5	894	882.83	-223	1046	708.5	894	882.83	-201.93	317.5	141	233	230.5	-178.77	728.5	567.5	661	652.33	-61.67	727.5	671.5	733.5	710.83	-51.96
80	Yumai13	Henan-China	45.5	34.5	42	40.67	-0.31	41	45.5	46	44.17	-16.98	23.5	20.5	19.5	21.17	-4.59	31.5	31.5	33	32	-11.44	937.5	753.5	827	839.33	-263.9	937.5	753.5	827	839.33	-241.09	446.5	249	343	346.17	-68.1	491	504	484	493	-212.19	553	565.5	595.5	571.33	-184.08
81	Yumai47	Henan-China	54	38	41	44.33	3.2	47	47	50.5	48.17	-13.22	34	27	31	30.67	4.25	38	35	39	37.33	-6.39	907	999.5	928.5	945	-164.54	147	999.5	697	614.5	-443.47	349.5	402	495	415.5	-1.76	639	597.5	680	638.83	-74.42	619.5	595	681.5	632	-126.62
82	Zhengmai004	Henan-China	27	22.5	27	25.5	-14.84	45	40	41	42	-19.02	15	12	15.5	14.17	-11.1	31	26	30	29	-14.28	624.5	464	565.5	551.33	-534.71	624.5	464	565.5	551.33	-500.34	129	55.5	117.5	100.67	-303	496	409	448	451	-251.87	551.5	474	508.5	511.33	-240.91
83	Yumai50	Henan-China	33	32.5	28	31.17	-9.41	52.5	49.5	52	51.33	-10.25	22	19	19	20	-5.68	35	36	37.5	36.17	-7.5	853	719.5	670.5	747.67	-350.1	853	719.5	670.5	747.67	-323.6	255	211	151.5	205.83	-202.37	598	508.5	519	541.83	-166.06	637.5	626.5	662.5	642.17	-117
84	Taikong6hao	Henan-China	49	46	45.5	46.83	5.6	65	61.5	66.5	64.33	1.96	40	25.5	30	31.83	5.34	46	41.5	46	44.5	0.39	1495.5	1232.5	1289	1339	205.94	1495.5	1232.5	1289	1339	208.7	657	487	490	544.67	121.82	838.5	746.5	799.5	794.83	72.95	798	744	792.5	778.17	11.81
85	Huapei5hao	Henan-China	45.5	40.5	37.5	41.17	0.17	66.5	60	63.5	63.33	1.02	28	23	23	24.67	-1.33	45.5	38.5	43	42.33	-1.66	1267.5	1042.5	1024	1111.33	-8.14	1267.5	1042.5	1024	1111.33	3.76	512.5	377	330.5	406.67	-10.22	755	665.5	693.5	704.67	-12.23	796.5	706	771	757.83	-7.45
86	Hua9987	Henan-China	35	23.5	27.5	28.67	-11.81	51	45	50	48.67	-12.75	23	14.5	20	19.17	-6.45	40	36	40	38.67	-5.13	903.5	537	686	708.83	-386.62	903.5	537	686	708.83	-358.56	311.5	77	160.5	183	-224.22	592	460	525.5	525.83	-181.18	656.5	598	655.5	636.67	-122.2
87	Yujiao5hao	Henan-China	40.5	36	34	36.83	-3.98	59.5	50.5	58	56	-5.87	24	20.5	22	22.17	-3.66	40.5	34	40	38.17	-5.6	1077	827	878.5	927.5	-181	1077	827	878.5	927.5	-161.72	403	278.5	275	318.83	-94.25	674	548.5	603.5	608.67	-102.92	732	614.5	723	689.83	-71.85
88	Yunong416	Henan-China	75	61	57	64.33	22.36	67.5	61.5	66.5	65.17	2.74	41	30.5	35.5	35.67	8.9	51	44	48	47.67	3.39	2165.5	1538.5	1636	1780	620.62	2165.5	1538.5	1636	1780	605.68	1256.5	777.5	792.5	942.17	502.15	909	761	844	838	113.73	866.5	766.5	829	820.67	52.06
89	Bainong64	Henan-China	40.5	34.5	31.5	35.5	-5.26	67	63	70	66.67	4.15	24.5	21.5	22	22.67	-3.19	44	40	45	43	-1.03	1113.5	952.5	962	1009.33	-104.05	1113.5	952.5	962	1009.33	-88.06	363	270.5	226	286.5	-125.19	751	682	736	723	5.09	783	735	806	774.67	8.5
90	Zhoumai9hao	Henan-China	34.5	28	27	29.83	-10.69	57	46.5	53	52.17	-9.47	21.5	18.5	17	19	-6.61	41	33	37	37	-6.71	868.5	648.5	662.5	726.5	-370	868.5	648.5	662.5	726.5	-342.65	261	150	124.5	178.5	-228.53	607.5	498.5	538	548	-160.23	691	580	648	639.67	-119.36
91	Zhoumai13	Henan-China	53.5	36.5	44.5	44.83	3.68	51.5	48.5	43	47.67	-13.69	39	26.5	29.5	31.67	5.18	43.5	39	39	40.5	-3.4	1029.5	954.5	859	947.67	-162.04	144	954.5	597.5	565.33	-487.73	376	352	341	356.33	-58.37	722	602.5	568	630.83	-81.98	691.5	628.5	605	641.67	-117.47
92	Zhoumai8425B	Henan-China	42.5	30	35	35.83	-4.94	79.5	67.5	74	73.67	10.73	34.5	22	28	28.17	1.92	54	44	47	48.33	4.02	1468	960.5	1185	1204.5	79.47	1468	960.5	1185	1204.5	87.63	523.5	221.5	347.5	364.17	-50.88	944.5	739	837.5	840.33	115.94	957	799	856.5	870.83	99.58
93	Kaimai21	Henan-China	39.5	29	29.5	32.67	-7.98	67	59	64.5	63.5	1.18	28	24	21.5	24.5	-1.49	46.5	40.5	42.5	43.17	-0.87	1182	852	872	968.67	-142.29	1182	852	872	968.67	-124.66	390	200.5	192.5	261	-149.59	791.5	651.5	679.5	707.5	-9.55	816	723.5	764.5	768	2.18
94	LuoZhen1hao	Henan-China	50.5	44	38	44.17	3.04	61	55	53.5	56.5	-5.4	37.5	31.5	30.5	33.17	6.58	47	41	43.5	43.83	-0.24	1540.5	1238.5	1091.5	1290.17	160.02	1540.5	1238.5	1091.5	1290.17	164.74	754.5	546.5	426.5	575.83	151.64	786	692	664.5	714.17	-3.25	791.5	701	731.5	741.33	-23.07
95	Neixiang188	Henan-China	50.5	45.5	39	45	3.84	57	55	54	55.33	-6.49	31.5	23.5	25.5	26.83	0.68	39.5	36.5	39	38.33	-5.45	1333	1103.5	996	1144.17	22.73	1333	1103.5	996	1144.17	33.32	633.5	463	388.5	495	74.3	700.5	640.5	607.5	649.5	-64.35	708	656.5	704	689.5	-72.17
96	Aiyou26-2	Henan-China	41.5	34.5	34.5	36.83	-3.98	62.5	49.5	55.5	55.83	-6.02	32.5	21.5	28.5	27.5	1.3	47	37.5	41.5	42	-1.98	1241.5	839	1011.5	1030.67	-83.99	1241.5	839	1011.5	1030.67	-68.85	487.5	275	326.5	363	-52	754.5	564	685.5	668	-46.87	782	643	698.5	707.83	-54.8
97	Changgeheili	Henan-China	46	42.5	38.5	42.33	1.28	61	54.5	54.5	56.67	-5.24	32	29	30	30.33	3.94	46.5	43.5	43.5	44.5	0.39	1075	1172	1128.5	1125.17	4.87	744.5	1172	1128.5	1015	-82.95	500.5	508.5	442.5	483.83	63.62	741	663.5	685.5	696.67	-19.79	777	736	730.5	747.83	-16.92
98	Lvmai1hao	Shandong-China	34.5	30	28	30.83	-9.73	69	63	68.5	66.83	4.31	24	18	19.5	20.5	-5.21	48.5	43.5	48	46.67	2.44	1035	832	845	904	-203.1	1035	832	845	904	-182.87	274.5	170.5	156	200.33	-207.64	760	661.5	689	703.5	-13.33	831	763.5	850.5	815	46.7
99	Subeimai1hao	Jiangsu-China	43	42.5	45	43.5	2.4	66	56	64	62	-0.23	26.5	20.5	25	24	-1.95	45	40.5	43.5	43	-1.03	1218	958	1196.5	1124.17	3.93	1218	958	1196.5	1124.17	15.31	455.5	361	454.5	423.67	6.05	762.5	597.5	742	700.67	-16.01	799	676.5	753	742.83	-21.65
100	Jinan17	Shandong-China	42.5	40.5	40.5	41.17	0.17	53	46.5	46.5	48.67	-12.75	30.5	26.5	28	28.33	2.08	44	36.5	39.5	40	-3.87	1203.5	1024	1037.5	1088.33	-29.77	1203.5	1024	1037.5	1088.33	-16.94	523	410.5	427	453.5	34.59	680.5	613.5	610.5	634.83	-78.2	708	601	652	653.67	-106.1
101	Jimai20	Shandong-China	48	51.5	48	49.17	7.83	68.5	63	71	67.5	4.93	34.5	27.5	34	32	5.49	49.5	44	50	47.83	3.54	1506.5	1351	1450	1435.83	296.99	1506.5	1351	1450	1435.83	295.87	647	591	582	606.67	181.15	859	760	868	829	105.23	865	780.5	858	834.5	65.16
102	Shan225	Henan-China	52	52	50.5	51.5	10.07	76.5	69	74.5	73.33	10.41	38.5	28.5	34.5	33.83	7.2	54	49	53.5	52.17	7.65	1752.5	1492	1568.5	1604.33	455.44	1752.5	1492	1568.5	1604.33	447.55	782.5	661.5	661.5	701.83	272.2	970	830.5	907	902.5	174.67	933.5	839	935	902.5	129.57
103	Xinong979	Shaanxi-China	56	54.5	54.5	55	13.42	74.5	60	65.5	66.67	4.15	37.5	38	41.5	39	12.01	55.5	47	51	51.17	6.7	1800	1585.5	1718.5	1701.33	546.65	1800	1585.5	1718.5	1701.33	534.86	884	792.5	856	844.17	408.39	915.5	792.5	862	856.67	131.37	919.5	756	831.5	835.67	66.27
104	Aobaxter	Australia	54.5	55.5	48	52.67	11.19	78.5	67	75	73.5	10.57	50	32.5	37	39.83	12.78	55	47	52	51.33	6.86	1880	1564	1581.5	1675.17	522.04	1880	1564	1581.5	1675.17	511.31	882.5	699.5	632.5	738.17	306.97	998	864.5	949	937.17	207.42	973.5	813.5	907	898	125.31
105	Aocd87	Australia	64.5	67.5	65	65.67	23.64	64.5	63	72	66.5	4	46.5	39	51	45.5	18.05	46.5	45.5	53.5	48.5	4.18	1659.5	1768	2066.5	1831.33	668.89	969	1768	2066.5	1601.17	444.7	725.5	938.5	1101.5	921.83	482.7	872	829.5	964.5	888.67	161.6	814.5	803.5	921	846.33	76.37
106	Aokukri	Australia	66	68.5	61.5	65.33	23.32	56	54.5	59	56.5	-5.4	27	31.5	34	30.83	4.41	40	39.5	42	40.5	-3.4	1507	1560	1618	1561.67	415.32	1507	1560	1618	1561.67	409.14	832.5	856	841	843.17	407.43	674	704	776.5	718.17	0.53	736	689.5	731	718.83	-44.38
107	Faguomai	France	77	85	84	82	39.29	62.5	58.5	60	60.33	-1.8	41	31.5	35	35.83	9.06	45	42	43.5	43.5	-0.56	2103	1898	1986.5	1995.83	823.57	2103	1898	1986.5	1995.83	799.97	1286.5	1133.5	1212	1210.67	759.06	816.5	764	774.5	785	63.66	774.5	740.5	767.5	760.83	-4.61
108	Belero	France	72	77	78.5	75.83	33.38	70	65.5	62.5	66	3.53	45.5	42	40.5	42.67	15.42	49.5	46	45.5	47	2.76	2069	2009	2001.5	2026.5	852.4	2069	2009	2001.5	2026.5	827.57	1155	1139	1178	1157.33	708.03	913.5	870.5	823.5	869.17	143.18	878	818.5	778.5	825	56.17
109	Fundulea900	Romania	47.5	48.5	43	46.33	5.12	65.5	57.5	69	64	1.65	28.5	28.5	27.5	28.17	1.92	46.5	42	48	45.5	1.34	1317	1252	1282	1283.67	153.91	1317	1252	1282	1283.67	158.89	520	533	462.5	505.17	84.03	797	719	819.5	778.5	57.52	790	718	823	777	10.71
110	Tincurrin	Mexico	38.5	38.5	42	39.67	-1.27	43.5	38.5	41.5	41.17	-19.8	19.5	15.5	28	21	-4.74	30.5	26.5	30.5	29.17	-14.12	772	639.5	593	668.17	-424.85	772	639.5	181.5	531	-518.64	306	240	339.5	295.17	-116.9	466	399.5	552	472.5	-231.56	582	470.5	523	525.17	-227.81
111	H149	Henan-China	36	35	34	35	-5.74	62.5	50	55	55.83	-6.02	25	23.5	24.5	24.33	-1.64	44	38.5	42.5	41.67	-2.29	1057.5	895	926.5	959.67	-150.75	1057.5	895	926.5	959.67	-132.76	331.5	292.5	292.5	305.5	-107.01	726	602.5	634	654.17	-59.94	765	648.5	724	712.5	-50.38
112	Fab08	France	60.5	71	59	63.5	21.56	74	60.5	69	67.83	5.25	40	29	43.5	37.5	10.61	51	42.5	50	47.83	3.54	1870.5	1594	1847	1770.5	611.68	1870.5	1594	1847	1770.5	597.13	920	843	942	901.67	463.4	950	751	905	868.67	142.71	884	760.5	852	832.17	62.95
113	Fab20	France	44	56.5	47	49.17	7.83	77	62.5	65	68.17	5.56	35.5	29.5	29.5	31.5	5.03	53	44	47	48	3.7	817.5	1466.5	1307.5	1197.17	72.57	810.5	1466.5	1307.5	1194.83	78.93	559.5	652.5	542.5	584.83	160.26	926.5	814	765	835.17	111.06	909.5	763.5	834.5	835.83	66.43
114	Bainong416	Henan-China	42.5	40.5	38	40.33	-0.63	63.5	48	52	54.5	-7.28	32.5	21.5	25.5	26.5	0.37	50.5	38.5	41.5	43.5	-0.56	610.5	906	987.5	834.67	-268.29	628.5	906	987.5	840.67	-239.88	539	351	366	418.67	1.27	728	555	622	635	-78.04	808	647	702	719	-44.23
115	Luo31	Henan-China	29	27	26	27.33	-13.09	56	47	55.5	52.83	-8.84	21.5	18	19	19.5	-6.14	37.5	34.5	38	36.67	-7.02	805	663.5	743.5	737.33	-359.82	805	663.5	743.5	737.33	-332.9	187.5	132.5	130	150	-255.8	617.5	530.5	613.5	587.17	-123.23	670.5	582	665	639.17	-119.84
116	Taihemai1hao	Henan-China	34.5	32.5	29	32	-8.62	59.5	55.5	58.5	57.83	-4.14	25.5	18.5	20.5	21.5	-4.28	41.5	38.5	41	40.33	-3.55	980	781.5	818.5	860	-244.47	980	781.5	818.5	860	-222.48	290	204.5	177.5	224	-184.99	690	577.5	640.5	636	-77.1	701.5	678	724.5	701.33	-60.96
117	Junmai35	Henan-China	36.5	34	32	34.17	-6.54	66	62.5	65	64.5	2.12	26	19.5	20	21.83	-3.97	43	39	41	41	-2.92	1092.5	838	858	929.5	-179.12	1092.5	838	858	929.5	-159.92	342.5	234.5	212.5	263.17	-147.52	750	603.5	646	666.5	-48.29	779.5	728	747.5	751.67	-13.29
118	Luomai23	Henan-China	37	34.5	30.5	34	-6.7	65.5	60.5	63	63	0.71	25.5	21.5	21.5	22.83	-3.04	43.5	41	43	42.5	-1.5	1101	918.5	893	970.83	-140.25	1101	918.5	893	970.83	-122.71	351.5	260	206.5	272.67	-138.43	749	659	686.5	698.17	-18.37	763.5	716.5	741	740.33	-24.02
119	Jiaomai266	Henan-China	32.5	28	27	29.17	-11.33	63.5	59.5	65.5	62.83	0.55	24	19	20	21	-4.74	45	41	42.5	42.83	-1.19	971	789.5	800	853.5	-250.58	971	789.5	800	853.5	-228.33	254	152.5	140.5	182.33	-224.86	716.5	637	660	671.17	-43.88	784	725.5	770.5	760	-5.4
120	WenNong14hao	Shandong-China	36	33	31.5	33.5	-7.18	68.5	63	68	66.5	4	24.5	20.5	21.5	22.17	-3.66	47.5	44.5	46.5	46.17	1.97	1082	879.5	929	963.5	-147.15	1082	879.5	929	963.5	-129.31	317	228.5	215.5	253.67	-156.61	765	650	714	709.67	-7.5	821.5	769	810	800.17	32.65
121	Jimai22	Shandong-China	32.5	32.5	29.5	31.5	-9.09	70.5	64	71	68.5	5.87	23	19	19.5	20.5	-5.21	47	42	46.5	45.17	1.02	999	848.5	867.5	905	-202.16	999	848.5	867.5	905	-181.97	247	209	176	210.67	-197.75	752	639	691.5	694.17	-22.15	840.5	737.5	823	800.33	32.8
122	Ningmai9hao	Jiangsu-China	43.5	41	39.5	41.33	0.33	56.5	53.5	54.5	54.83	-6.96	28	21.5	27	25.5	-0.56	46	41.5	43	43.5	-0.56	1179	919.5	913.5	1004	-109.07	1179	919.5	620.5	906.33	-180.77	491.5	348	445.5	428.33	10.52	687.5	571	702.5	653.67	-60.41	746	704	706	718.67	-44.54
123	10Ew28	Jiangsu-China	51.5	43.5	45.5	46.83	5.6	69.5	68.5	69	69	6.34	43.5	28	27	32.83	6.27	50	46.5	48	48.17	3.86	1687.5	1294.5	1300.5	1427.5	289.16	1687.5	1294.5	1300.5	1427.5	288.37	770.5	465.5	499.5	578.5	154.2	917	828.5	802	849.17	124.28	854.5	824	829.5	836	66.58
124	10Ew137	Jiangsu-China	73.5	56	60	63.17	21.25	62	65	69	65.33	2.9	40.5	27.5	29.5	32.5	5.96	45	45.5	49	46.5	2.28	1991	1439.5	1600.5	1677	523.77	1991	1439.5	1600.5	1677	512.96	1154	661.5	776.5	864	427.36	837	778	824	813	90.12	775.5	801.5	843.5	806.83	38.96
125	Zhou18	Henan-China	34.5	33.5	29	32.33	-8.3	58	55.5	62.5	58.67	-3.36	24	19	21	21.33	-4.43	39	36	41.5	38.83	-4.97	957	796.5	821	858.17	-246.2	957	796.5	821	858.17	-224.13	290	215	184.5	229.83	-179.41	667	581.5	637	628.5	-84.18	689.5	648	758	698.5	-63.64
126	04Zhong38	Henan-China	33	31.5	30	31.5	-9.09	55.5	51.5	64.5	57.17	-4.77	22	18.5	21.5	20.67	-5.05	41	41.5	43	41.83	-2.13	832	703	887	807.33	-293.99	832	703	887	807.33	-269.89	236.5	192	195	207.83	-200.46	595.5	511	691.5	599.33	-111.74	721	701.5	765	729.17	-34.6
127	Yumai34-9901	Henan-China	51.5	50.5	44	48.67	7.35	63	63	71	65.67	3.21	34.5	28.5	31.5	31.5	5.03	50.5	48.5	50	49.67	5.28	1257	1343	1416.5	1338.83	205.78	805	1343	1416.5	1188.17	72.93	663.5	605	536.5	601.67	176.36	782	737.5	880.5	800	77.84	855.5	809.5	853	839.33	69.74
128	Zheng9023-8	Henan-China	49	44.5	43	45.5	4.32	68.5	64.5	68.5	67.17	4.62	30	27	26.5	27.83	1.61	49.5	44.5	48	47.33	3.07	1423	1236	1250.5	1303.17	172.24	1423	1236	1250.5	1303.17	176.45	574.5	457.5	453	495	74.3	849	778.5	797	808.17	85.55	839	775.5	847	820.5	51.9
129	Zheng103	Henan-China	39.5	36	33.5	36.33	-4.46	52.5	50.5	47.5	50.17	-11.35	21	18.5	20.5	20	-5.68	34.5	32.5	34.5	33.83	-9.7	914.5	789	794	832.5	-270.33	914.5	789	794	832.5	-247.24	325.5	252.5	233.5	270.5	-140.5	589	536.5	560.5	562	-147.01	620.5	606.5	604.5	610.5	-146.99
130	Aocalingiri	Australia	58	47	62.5	55.83	14.22	61	61.5	64.5	62.33	0.08	30.5	27	26	27.83	1.61	40	38.5	43	40.5	-3.4	1493	1237	1487	1405.67	268.63	1493	1237	1487	1405.67	268.71	724.5	504	732	653.5	225.96	768	732.5	754.5	751.67	32.17	727.5	712	775	738.17	-26.07
131	Zhengmai366	Henan-China	52	48	51.5	50.5	9.11	75.5	72	79	75.5	12.45	34.5	29.5	32.5	32.17	5.65	53	48.5	54.5	52	7.49	1674.5	1418	1642.5	1578.33	430.99	1674.5	1418	1642.5	1578.33	424.14	737	567	670.5	658.17	230.42	937	851	972.5	920.17	191.36	909.5	866	955	910.17	136.83
132	Zhengmai7698	Henan-China	47	35	54	45.33	4.16	43.5	47.5	49.5	46.83	-14.48	29	22.5	43.5	31.67	5.18	42	36	41.5	39.83	-4.03	1158	851.5	1626.5	1212	86.52	1158	851.5	1626.5	1212	94.38	566	277	916	586.33	161.69	592	574.5	710.5	625.67	-86.86	638.5	599.5	670	636	-122.84
133	Zhoumai22	Henan-China	42	37.5	42.5	40.67	-0.31	49.5	56	68	57.83	-4.14	22	25	27	24.67	-1.33	42	42	49	44.33	0.23	918.5	990.5	1222.5	1043.83	-71.61	918.5	990.5	1222.5	1043.83	-57	388.5	324	431.5	381.33	-34.45	530.5	666.5	790.5	662.5	-52.06	710.5	714	829.5	751.33	-13.6
134	Zhoumai27	Henan-China	43.5	38	41	40.83	-0.15	44.5	44	45.5	44.67	-16.51	26.5	22.5	28	25.67	-0.4	34	34.5	37.5	35.33	-8.29	1036.5	867.5	1036.5	980.17	-131.48	1036.5	867.5	1036.5	980.17	-114.31	453	326	434	404.33	-12.45	583.5	541.5	603.5	576.17	-133.62	567	573	613	584.33	-171.77
135	Zhoumai30	Henan-China	40	39	37	38.67	-2.23	73	64.5	70.5	69.33	6.66	26.5	23	24.5	24.67	-1.33	48	43	45	45.33	1.18	1193.5	1039.5	1090.5	1107.83	-11.43	1193.5	1039.5	1090.5	1107.83	0.61	397.5	344	325.5	355.67	-59.01	796	695.5	765.5	752.33	32.8	845	773.5	813	810.5	42.43
136	Zhoumai32	Henan-China	47.5	45.5	46	46.33	5.12	70.5	60	69	66.5	4	30.5	26.5	28	28.33	2.08	48.5	42.5	47	46	1.81	1445	1246	1328.5	1339.83	206.72	1445	1246	1328.5	1339.83	209.45	611.5	511	542.5	555	131.71	834	735	786	785	63.66	860.5	735	832	809.17	41.17
137	Liangxing66	Shandong-China	30	47	36.5	37.83	-3.03	71	59.5	66.5	65.67	3.21	26.5	26.5	26	26.33	0.22	46.5	41	45.5	44.33	0.23	1066.5	1222.5	1060	1116.33	-3.44	1066.5	1222.5	1060	1116.33	8.26	247	516	315	359.33	-55.5	819.5	706.5	745	757	37.21	834	709.5	797.5	780.33	13.86
138	Dongmai25	Hubei-China	65	66.5	61	64.17	22.2	59.5	54	62	58.5	-3.52	33.5	32	29.5	31.67	5.18	43.5	39.5	45.5	42.83	-1.19	1708.5	1609	1564	1627.17	476.91	1708.5	1609	1564	1627.17	468.1	941.5	906	794	880.5	443.15	767	703	770	746.67	27.45	744	678.5	770.5	731	-32.86
139	Ningchun5hao	Ningxia-China	37	43	48	42.67	1.6	61	50.5	58	56.5	-5.4	23.5	26	26.5	25.33	-0.71	44	38.5	45	42.5	-1.5	985	1038.5	1213.5	1079	-38.54	985	1038.5	1213.5	1079	-25.34	330.5	433.5	533	432.33	14.34	654.5	605	681	646.83	-66.86	787	651.5	749	729.17	-34.6
140	Shannong33	Shaanxi-China	59	54	52	55	13.42	78	74.5	83	78.5	15.27	49	41.5	37	42.5	15.26	55.5	51.5	55	54	9.38	1027.5	1720	1740.5	1496	353.57	1023.5	1720	1740.5	1494.67	348.83	944.5	788	715.5	816	381.44	1017	932	1024.5	991.17	258.43	952	902	1001.5	951.83	176.29
141	Zhongmai175	Beijing-China	42	34.5	37.5	38	-2.87	58	49	59.5	55.5	-6.34	22.5	16	20.5	19.67	-5.99	39.5	34	39.5	37.67	-6.08	1058	716.5	935.5	903.33	-203.72	1058	716.5	935.5	903.33	-183.47	362	195.5	277	278.17	-133.17	696	522	658.5	625.5	-87.02	696	593.5	713.5	667.67	-92.84
142	GaoCheng8901	Hebei-China	51.5	49.5	51	50.67	9.27	69.5	68	73.5	70.33	7.6	36.5	31.5	34	34	7.35	46	47.5	50.5	48	3.7	1526	1391	1532.5	1483.17	341.5	1526	1391	1532.5	1483.17	338.48	676	598.5	649.5	641.33	214.32	850	792	882.5	841.5	117.04	822.5	834	884.5	847	77
143	Shannongtedali1hao	Shandong-China	30	24.5	26	26.83	-13.57	64	55	62.5	60.5	-1.64	21	19	18.5	19.5	-6.14	45.5	45	44	44.83	0.71	869	685.5	749.5	768	-330.98	869	685.5	749.5	768	-305.3	201.5	126	124	150.5	-255.32	667.5	560.5	625.5	617.83	-94.26	780	716	767	754.33	-10.76
144	Changmai9hao	Sichuan-China	40.5	33	33	35.5	-5.26	60	58	54.5	57.5	-4.46	23.5	19	19.5	20.67	-5.05	39.5	38	38	38.5	-5.29	1037.5	811	824.5	891	-215.32	1037.5	811	824.5	891	-194.58	371.5	220	222	271.17	-139.86	666	590.5	602	619.5	-92.69	696.5	683.5	677.5	685.83	-75.64
145	Yangfumai2hao	Jiangsu-China	59	55.5	54.5	56.33	14.7	55.5	45	48.5	49.67	-11.82	32.5	25.5	30.5	29.5	3.17	42	40	40	40.67	-3.24	1623	1211.5	1060.5	1298.33	167.7	1623	1211.5	655	1163.17	50.42	874.5	638.5	464	659	231.22	748.5	572.5	604.5	641.83	-71.59	695.5	651	669	671.83	-88.9
146	Wanmai53	Anhui-China	57	53	52	54	12.46	59	56	62.5	59.17	-2.89	28.5	22	31	27.17	0.99	39.5	36.5	42.5	39.5	-4.34	1403.5	1184	1411	1332.83	200.14	1403.5	1184	1411	1332.83	203.15	649	520.5	621.5	597	171.9	754.5	663.5	790	736	17.37	720.5	677.5	753.5	717.17	-45.96
147	Fanmai8hao	Henan-China	60.5	62	51.5	58	16.3	70.5	69	70	69.83	7.13	41	32	34.5	35.83	9.06	52.5	48	52.5	51	6.54	1918.5	1754	1571.5	1748	590.53	1918.5	1754	1571.5	1748	576.87	1008.5	910.5	742.5	887.17	449.53	909	843.5	829.5	860.67	135.15	890.5	829.5	902	874	102.57
148	Yunmai51	Yunnan-China	31	30.5	26	29.17	-11.33	59	55.5	55.5	56.67	-5.24	23	17.5	17	19.17	-6.45	37	35	40	37.33	-6.39	906.5	704	622	744.17	-353.39	906.5	704	622	744.17	-326.75	230.5	163.5	110.5	168.17	-238.41	675.5	540.5	512	576	-133.78	675.5	651	734	686.83	-74.69
149	Yunmai53	Yunnan-China	28	24	28	26.67	-13.73	56	51.5	51	52.83	-8.84	20	14	19	17.67	-7.85	39	35.5	36.5	37	-6.71	761	562	745	689.33	-404.95	761	562	745	689.33	-376.11	156	69	150.5	125.17	-279.56	605	493	594	564	-145.12	690	627.5	625	647.5	-111.94
150	Yunmai47	Yunnan-China	46.5	37	37	40.17	-0.79	63	59.5	59.5	60.67	-1.48	28.5	22.5	22.5	24.5	-1.49	42.5	37	37	38.83	-4.97	652.5	956.5	937	848.67	-255.13	647	956.5	937	846.83	-234.33	473	311	305	363	-52	716	645	632	664.33	-50.33	747.5	687	676.5	703.67	-58.75
151	Xinong928	Shaanxi-China	42.5	42.5	40.5	41.83	0.81	70.5	64	69	67.83	5.25	27.5	29.5	29.5	28.83	2.54	52	47	49.5	49.5	5.12	1256.5	1270	1221	1249.17	121.47	1256.5	1270	1221	1249.17	127.84	454.5	484.5	432	457	37.94	801.5	785	789	791.83	70.12	869.5	783	836	829.5	60.43
152	Xinmai26	Henan-China	62	67	61	63.33	21.41	72	66	68	68.67	6.03	45.5	45	45.5	45.33	17.9	56.5	52.5	54	54.33	9.7	1846	2059.5	1972	1959.17	789.09	1145.5	2059.5	1972	1725.67	556.77	885.5	1178.5	1087.5	1050.5	605.81	962.5	881.5	884.5	909.5	181.28	939.5	856.5	880.5	892.17	119.78
153	Wanmai47	Anhui-China	51.5	50	46.5	49.33	7.99	69.5	62.5	70	67.33	4.78	37	24	30	30.33	3.94	49.5	43	48.5	47	2.76	1571.5	1207.5	1376	1385	249.19	1571.5	1207.5	1376	1385	250.11	707.5	490	523	573.5	149.41	864	716.5	853.5	811.33	88.54	853.5	776.5	841.5	823.83	55.06
154	Yangmai13	Jiangsu-China	41.5	35.5	38.5	38.5	-2.39	68.5	63.5	69.5	67.17	4.62	28	23.5	28	26.5	0.37	44.5	41	44.5	43.33	-0.71	1242	1001	1193	1145.33	23.83	1242	1001	1193	1145.33	34.37	427	272.5	366.5	355.33	-59.33	815	728.5	826.5	790	68.39	811	739	811	787	20.18
155	GaoYou2018	Hebei-China	52.5	47.5	44.5	48.17	6.87	75	75.5	81	77.17	14.01	40	35.5	34	36.5	9.68	54	53	55.5	54.17	9.54	1749.5	1559.5	1508	1605.67	456.69	1749.5	1559.5	1508	1605.67	448.75	800	610	555.5	655.17	227.55	950	950	952.5	950.83	220.33	928.5	909.5	967	935	160.35
156	GaoYou9415	Hebei-China	NA	36.5	36	36.25	-3.14	NA	63	65.5	64.25	2.77	NA	23.5	25	24.25	-0.54	NA	43.5	43.5	43.5	0.28	NA	1031	1067.5	1049.25	-24.23	NA	1031	1067.5	1049.25	-16.55	NA	309.5	319.5	314.5	-64.13	NA	721.5	748.5	735	34	NA	766.5	787.5	777	23.76
157	Shiluan02-1	Hebei-China	NA	67.5	67.5	67.5	26.19	NA	68	68	68	6.19	NA	33.5	37.5	35.5	9.58	NA	48.5	49.5	49	5.34	NA	1784	1841.5	1812.75	672.9	NA	1784	1841.5	1812.75	638.06	NA	949.5	970.5	960	540.44	NA	834.5	871	852.75	142.25	NA	848	861	854.5	95.27
158	Zheng1005	Henan-China	NA	56	56	56	15.4	NA	68.5	69	68.75	6.87	NA	31	30	30.5	5.08	NA	48.5	49	48.75	5.11	NA	1515	1517	1516	401.95	NA	1515	1517	1516	383.63	NA	671	697.5	684.25	282.17	NA	844	820	832	123.18	NA	840	852.5	846.25	87.66
159	Zheng1105	Henan-China	NA	61.5	64	62.75	21.73	NA	61	62.5	61.75	0.49	NA	30.5	33.5	32	6.43	NA	43	46.5	44.75	1.43	NA	1510	1677	1593.5	472.71	NA	1510	1677	1593.5	450.08	NA	762	883.5	822.75	411.89	NA	748.5	793.5	771	67.1	NA	725	770	747.5	-3.46
160	Zheng1118	Henan-China	NA	57	62.5	59.75	18.91	NA	78	78.5	78.25	15.53	NA	40.5	40	40.25	13.85	NA	56	56	56	11.8	NA	1840.5	2000	1920.25	771.05	NA	1840.5	2000	1920.25	730.23	NA	853	982	917.5	500.63	NA	987.5	1018	1002.75	280.15	NA	950.5	957.5	954	187.08
161	Zheng1289	Henan-China	69	66.5	45	60.17	18.37	65.5	67.5	69	67.33	4.78	43.5	39	34.5	39	12.01	49.5	48.5	48.5	48.83	4.49	1946.5	1762	1379	1695.83	541.47	1946.5	1762	1379	1695.83	529.91	1074.5	884.5	533.5	830.83	395.63	872.5	877	845.5	865	139.24	836.5	832	834	834.17	64.85
162	Zheng3093	Henan-China	37.5	37.5	41.5	38.83	-2.07	57	51.5	51.5	53.33	-8.37	29.5	25.5	31.5	28.83	2.54	44	42	40.5	42.17	-1.82	1110	958	710	926	-182.41	1110	958	134.5	734.17	-335.75	408	344.5	368	373.5	-41.95	701.5	613.5	684	666.33	-48.44	739.5	667.5	683.5	696.83	-65.22
163	Sanyuehuang	Shaanxi-China	31	27	29	29	-11.49	67	65	72.5	68.17	5.56	24.5	18	22	21.5	-4.28	47	43.5	49	46.5	2.28	989.5	784.5	948	907.33	-199.96	989.5	784.5	948	907.33	-179.87	226	134	183	181	-226.13	763	650.5	765	726.17	8.08	796	767.5	850	804.5	36.75
164	Wuhuatou	Henan-China	36.5	29	31	32.17	-8.46	77.5	66.5	70.5	71.5	8.69	33	20	23	25.33	-0.71	55.5	47.5	49	50.67	6.23	1279	891	1004.5	1058.17	-58.13	1279	891	1004.5	1058.17	-44.1	387	176.5	216	259.83	-150.71	893	714.5	788.5	798.67	76.58	952	807	851	870	98.79
165	Tutoumai	Jiangsu-China	28	25	27.5	26.83	-13.57	66.5	59.5	66.5	64.17	1.8	19	14.5	17.5	17	-8.47	45.5	43.5	48	45.67	1.49	860.5	649.5	790	766.67	-332.23	860.5	649.5	790	766.67	-306.5	148.5	89.5	133	123.67	-280.99	712	559.5	657	642.83	-70.64	804.5	745	818.5	789.33	22.39
166	Baisuibai	Henan-China	34.5	34.5	34	34.33	-6.38	80	71.5	75.5	75.67	12.61	25.5	22.5	21.5	23.17	-2.73	56.5	48	51	51.83	7.33	1149	1040	1039.5	1076.17	-41.21	1149	1040	1039.5	1076.17	-27.89	293	266	251	270	-140.98	856	774	788	806	83.5	982	852	887	907	133.83
167	Qumangmai	Henan-China	28.5	27.5	25	27	-13.41	71.5	66.5	71.5	69.83	7.13	21	17	18.5	18.83	-6.76	49	44	47.5	46.83	2.6	939	761	852.5	850.83	-253.09	939	761	852.5	850.83	-230.73	169.5	131	105	135.17	-269.99	769.5	630	747	715.5	-1.99	856.5	784	857.5	832.67	63.43
168	Zhengzhou6hao	Henan-China	28.5	26	26	26.83	-13.57	69	62.5	69	66.83	4.31	20	16.5	18	18.17	-7.38	48	44	47.5	46.5	2.28	897.5	742.5	847	829	-273.62	897.5	742.5	847	829	-250.39	164	112.5	122.5	133	-272.06	733.5	630.5	725	696.33	-20.1	839.5	761.5	827	809.33	41.33
169	Zhengyin1hao	Henan-China	32	32.5	28.5	31	-9.57	63.5	57.5	61	60.67	-1.48	22	20.5	19	20.5	-5.21	44	40.5	43.5	42.67	-1.35	907	863	788.5	852.83	-251.21	907	863	788.5	852.83	-228.93	233	228	159.5	206.83	-201.42	673.5	635	629	645.83	-67.81	774.5	693	751.5	739.67	-24.65
170	Shengxuan7hao	Jiangsu-China	38	34	30.5	34.17	-6.54	78	61	60.5	66.5	4	31	20.5	18.5	23.33	-2.57	54	43	43.5	46.83	2.6	1322	874.5	782	992.83	-119.57	1322	874.5	782	992.83	-102.91	416	249.5	182	282.5	-129.02	906	624.5	600	710.17	-7.03	956	763	751	823.33	54.59
171	Shuangfengshou	Shaanxi-China	52	49.5	43	48.17	6.87	60	54.5	61	58.5	-3.52	25.5	26	24	25.17	-0.87	44	41.5	46	43.83	-0.24	1290	1186.5	1067.5	1181.33	57.68	1290	1186.5	1067.5	1181.33	66.77	614.5	557.5	443	538.33	115.76	676	629	623.5	642.83	-70.64	773.5	711.5	813.5	766.17	0.45
172	Zhengzhou7hao	Henan-China	25.5	27	31.5	28	-12.45	46	44	47.5	45.83	-15.42	20	17.5	21	19.5	-6.14	42	36.5	38.5	39	-4.82	645.5	599.5	762	669	-424.07	645.5	599.5	762	669	-394.41	113.5	124.5	214	150.67	-255.16	532	474.5	548	518.17	-188.42	664	591	627	627.33	-131.04
173	Wanchangsui	Henan-China	39	35.5	31	35.17	-5.58	72	63.5	65	66.83	4.31	28.5	24.5	23.5	25.5	-0.56	50	44	49.5	47.83	3.54	1252.5	1048.5	914.5	1071.83	-45.28	1252.5	1048.5	914.5	1071.83	-31.79	407.5	303	223	311.17	-101.59	845	745.5	691.5	760.67	40.68	871	753.5	828	817.5	49.06
174	Yuanzhu	Henan-China	35.5	30.5	32.5	32.83	-7.82	62.5	59.5	61	61	-1.17	24.5	19	19.5	21	-4.74	42.5	38	40	40.17	-3.71	1019	800	842.5	887.17	-218.93	1019	800	842.5	887.17	-198.03	294.5	189.5	214	232.67	-176.7	724.5	610.5	628	654.33	-59.78	749	701.5	717	722.5	-40.91
175	Longfumai4hao	Heilongjiang-China	37.5	37.5	36	37	-3.82	68.5	58.5	60.5	62.5	0.24	25.5	19.5	19	21.33	-4.43	46.5	41.5	43	43.67	-0.4	1142	903.5	877	974.17	-137.12	1142	903.5	877	974.17	-119.71	338	277	244.5	286.5	-125.19	804	626.5	632.5	687.67	-28.29	828.5	729.5	741.5	766.5	0.76
176	Yizheng8165	Jiangsu-China	25	27.5	31.5	28	-12.45	51	53.5	56.5	53.67	-8.06	14.5	15	19	16.17	-9.24	37	36.5	40	37.83	-5.92	592.5	635	796.5	674.67	-418.74	592.5	635	796.5	674.67	-389.31	81	112	175	122.67	-281.95	511.5	523.5	621	552	-156.46	647.5	668.5	705	673.67	-87.16
177	Taizao2hao	Shandong-China	27.5	39	38	34.83	-5.9	61.5	55.5	54	57	-4.93	18.5	22	22	20.83	-4.9	41.5	38.5	37	39	-4.82	771	959	935.5	888.5	-217.67	771	959	935.5	888.5	-196.83	142	322	306.5	256.83	-153.58	629	637	629	631.67	-81.19	738.5	674	663.5	692	-69.8
178	Yumai17	Henan-China	43.5	47	47	45.83	4.64	58.5	51	56	55.17	-6.65	23	21	21.5	21.83	-3.97	42.5	38.5	42.5	41.17	-2.76	1008.5	943.5	988.5	980.17	-131.48	1008.5	943.5	988.5	980.17	-114.31	425	430	440.5	431.83	13.86	583.5	513	547.5	548	-160.23	758	670.5	744	724.17	-39.33
179	Chuanmai50	Sichuan-China	52.5	50	48.5	50.33	8.95	62	54.5	60.5	59	-3.05	32	22.5	25	26.5	0.37	43	37.5	42.5	41	-2.92	1455	1100	1190	1248.33	120.68	1455	1100	1190	1248.33	127.09	687.5	473	487	549.17	126.13	767.5	627	703	699.17	-17.42	751.5	675	746	724.17	-39.33
180	Chuanmai46	Sichuan-China	42.5	45	46.5	44.67	3.52	81.5	72	78	77.17	14.01	38.5	25.5	33.5	32.5	5.96	57	48.5	53.5	53	8.43	1558.5	1268.5	1531	1452.67	312.82	1558.5	1268.5	1531	1452.67	311.02	532	444.5	557	511.17	89.77	1026.5	823.5	973.5	941.17	211.2	995	856.5	938.5	930	155.61
181	Chuanmai44	Sichuan-China	74.5	41.5	44	53.33	11.82	66.5	69.5	76	70.67	7.91	34	28	31.5	31.17	4.72	47	47.5	52.5	49	4.65	2014.5	1255	1415.5	1561.67	415.32	2014.5	1255	1415.5	1561.67	409.14	1164.5	427	488.5	693.33	264.07	849.5	828.5	927	868.33	142.39	808	826.5	922.5	852.33	82.05
182	Chuanmai107	Sichuan-China	38.5	38	35.5	37.33	-3.51	69.5	66	74	69.83	7.13	28	24	29.5	27.17	0.99	47.5	45.5	50	47.67	3.39	1241.5	1106	1225.5	1191	66.77	1241.5	1106	1225.5	1191	75.48	412.5	353	341.5	369	-46.26	829	753	884	822	98.62	833	801.5	880.5	838.33	68.79
183	Mianyang35	Sichuan-China	41	39.5	39.5	40	-0.95	61.5	54	57.5	57.67	-4.3	37.5	25.5	34.5	32.5	5.96	50.5	44	47.5	47.33	3.07	1349	1029	1222	1200	75.24	1349	1029	1222	1200	83.58	514	376.5	469	453.17	34.28	835.5	652	753	746.83	27.61	824	720	775	773	6.92
184	Zhengmai101	Henan-China	44.5	39.5	29	37.67	-3.19	65.5	63.5	68.5	65.83	3.37	24.5	21.5	21	22.33	-3.5	45	43	46.5	44.83	0.71	1207.5	1006.5	911.5	1041.83	-73.49	1207.5	1006.5	911.5	1041.83	-58.8	436	330	170	312	-100.79	771.5	676.5	741	729.67	11.39	795	764	806	788.33	21.44
185	Zhengmai518	Henan-China	28.5	29.5	26	28	-12.45	56	45.5	52	51.17	-10.41	21	17.5	18.5	19	-6.61	37	32.5	36	35.17	-8.44	795	656	704	718.33	-377.68	795	656	704	718.33	-350.01	166.5	158.5	124	149.67	-256.11	628	497.5	580	568.5	-140.87	675	575	638	629.33	-129.15
186	Aikang58	Henan-China	41	41.5	37.5	40	-0.95	52.5	49	50	50.5	-11.03	24.5	28	28.5	27	0.84	40	36.5	40	38.83	-4.97	966	1045	831	947.33	-162.35	966	1045	583.5	864.83	-218.13	406	410.5	381	399.17	-17.39	560	634.5	667	620.5	-91.74	700	621	659.5	660.17	-99.95
187	Shannong22	Shandong-China	39.5	41	34.5	38.33	-2.55	57.5	52.5	57	55.67	-6.18	24.5	21	23	22.83	-3.04	46	40.5	45	43.83	-0.24	1011	866	883	920	-188.05	1011	866	883	920	-168.47	384	349.5	275	336.17	-77.67	627	516.5	607.5	583.67	-126.54	811	729.5	783	774.5	8.34
188	Nongda211	Beijing-China	25	22.5	20	22.5	-17.72	46.5	41.5	46.5	44.83	-16.36	15.5	12	8.5	12	-13.12	36	33.5	35	34.83	-8.76	581	451	451	494.33	-588.31	581	451	451	494.33	-551.65	93.5	52.5	23.5	56.5	-345.26	488	398	427.5	437.83	-264.31	600.5	544.5	588	577.67	-178.08
189	Shannong19	Shandong-China	30.5	32.5	28.5	30.5	-10.05	71.5	62	62.5	65.33	2.9	22.5	21.5	19	21	-4.74	48.5	42.5	42.5	44.5	0.39	959.5	904	791.5	885	-220.96	959.5	904	791.5	885	-199.98	209.5	238.5	160.5	202.83	-205.24	750	665.5	631	682.17	-33.48	850	749.5	749.5	783	16.39
190	Shannong06-278	Shandong-China	63.5	56.5	45	55	13.42	74	72	76	74	11.04	41	34.5	28.5	34.67	7.97	52.5	50	53.5	52	7.49	1927.5	1647	1399	1657.83	505.74	1927.5	1647	1399	1657.83	495.71	973	739.5	523	745.17	313.66	954.5	907	876	912.5	184.12	920	861.5	935	905.5	132.41
191	Yangmai18	Jiangsu-China	53	46	40.5	46.5	5.28	53	51	58	54	-7.75	28.5	22	24.5	25	-1.02	40.5	35.5	40.5	38.83	-4.97	1321.5	1039	1078	1146.17	24.62	1321.5	1039	1078	1146.17	35.12	646	432.5	380.5	486.33	66.01	675	601.5	697.5	658	-56.32	689.5	618.5	690	666	-94.42
192	Ningmai17	Jiangsu-China	48.5	46	41.5	45.33	4.16	62	59.5	63.5	61.67	-0.54	28	23.5	29	26.83	0.68	49.5	41.5	44	45	0.86	1258	1144	1210	1204	79	1258	1144	1210	1204	87.18	576.5	437.5	441	485	64.73	682	706.5	769.5	719.33	1.63	838.5	735	778	783.83	17.18
193	Ningmai13	Jiangsu-China	46.5	41	37	41.5	0.49	59.5	60.5	69	63	0.71	28	23.5	25.5	25.67	-0.4	42	41	48.5	43.83	-0.24	1217	1040	1094.5	1117.17	-2.65	1217	1040	1094.5	1117.17	9.01	511.5	378	336	408.5	-8.46	705.5	661.5	759	708.67	-8.45	747.5	723	835	768.5	2.66
194	Zhenmai168	Jiangsu-China	56	49	45	50	8.63	67	66	70	67.67	5.09	39.5	32.5	34.5	35.5	8.75	53.5	51.5	52.5	52.5	7.96	1773.5	1459.5	794.5	1342.5	209.23	1773.5	1459.5	793	1342	211.4	882.5	637.5	543	687.67	258.65	891.5	821.5	887.5	866.83	140.97	866	836	863	855	84.58
195	Yangmai12	Jiangsu-China	44	43.5	37	41.5	0.49	60	56	65.5	60.5	-1.64	30	21.5	23	24.83	-1.18	42.5	38	44.5	41.67	-2.29	1240.5	1026	1015	1093.83	-24.59	1240.5	1026	1015	1093.83	-11.99	495.5	395.5	307	399.33	-17.23	744.5	630.5	708.5	694.5	-21.83	754.5	685.5	782.5	740.83	-23.55
196	Yangmai14	Jiangsu-China	47	42	39.5	42.83	1.76	72.5	57.5	65	65	2.59	38	24.5	25	29.17	2.85	52	39.5	44	45.17	1.02	1543.5	1076	1124.5	1248	120.37	1543.5	1076	1124.5	1248	126.79	618	391	363	457.33	38.26	925	684.5	762	790.5	68.86	901.5	705	778	794.83	27.6
197	Huamai5hao	Jiangsu-China	36.5	34	34	34.83	-5.9	70.5	54.5	62	62.33	0.08	28.5	21	22.5	24	-1.95	50	38.5	44	44.17	0.07	1135	873.5	966	991.5	-120.82	1135	873.5	966	991.5	-104.11	327	243	247.5	272.5	-138.59	808	630.5	718	718.83	1.16	857.5	653.5	758.5	756.5	-8.71
198	Yangmai20	Jiangsu-China	35.5	42	38.5	38.67	-2.23	73	54.5	61	62.83	0.55	25.5	21.5	24	23.67	-2.26	48.5	38	43.5	43.33	-0.71	1137	974	1038	1049.67	-66.13	1137	974	1038	1049.67	-51.75	300	351	335	328.67	-84.85	837	623	702.5	720.83	3.04	867	670.5	746	761.17	-4.29
199	Yangmai21	Jiangsu-China	52.5	46.5	40	46.33	5.12	57.5	51.5	59	56	-5.87	30	23	24.5	25.83	-0.25	41	36	42	39.67	-4.18	689	1060.5	1035	928.17	-180.37	682.5	1060.5	1035	926	-163.07	610	446.5	370	475.5	55.64	716.5	613.5	665.5	665.17	-49.54	721	635	730.5	695.5	-66.48
200	Zhengmai379	Henan-China	51	45.5	45.5	47.33	6.08	49.5	47.5	54.5	50.5	-11.03	23.5	28	33.5	28.33	2.08	40.5	40	43.5	41.33	-2.61	1075	1112	1277.5	1154.83	32.76	1075	1112	1277.5	1154.83	42.92	528.5	479	551.5	519.67	97.9	546.5	633.5	726	635.33	-77.73	691.5	640	721.5	684.33	-77.06
201	Zhengmai05706	Henan-China	61.5	55.5	53	56.67	15.02	71.5	65	72	69.5	6.81	32.5	30	37	33.17	6.58	52	44.5	50.5	49	4.65	1743	1491.5	1630.5	1621.67	471.73	1743	1491.5	1630.5	1621.67	463.15	881	680	725	762	329.77	862	811	905.5	859.5	134.05	897	788	870	851.67	81.42
202	Zhengmai113	Henan-China	32	27	26.5	28.5	-11.97	65	68.5	68.5	67.33	4.78	23	20	19.5	20.83	-4.9	46	43	45.5	44.83	0.71	917	835.5	822	858.17	-246.2	917	835.5	822	858.17	-224.13	230	140	131.5	167.17	-239.37	687	695.5	690.5	691	-25.14	781	777.5	809	789.17	22.23
203	Zhengmai369	Henan-China	52.5	45.5	42.5	46.83	5.6	68	60	69.5	65.83	3.37	40	25.5	26.5	30.67	4.25	50	46	51	49	4.65	904.5	1200	1234	1112.83	-6.73	894.5	1200	1234	1109.5	2.11	770	475	452	565.67	141.92	931	725	782	812.67	89.8	839.5	770.5	884	831.33	62.16
204	Zhengmai05871	Henan-China	34.5	29.5	27.5	30.5	-10.05	71	55.5	68	64.83	2.43	25.5	17.5	19.5	20.83	-4.9	48.5	40	45	44.5	0.39	500	710.5	813.5	674.67	-418.74	498.5	710.5	813.5	674.17	-389.76	244	164	145.5	184.5	-222.79	737	546.5	668	650.5	-63.4	842.5	692	802.5	779	12.6
205	Xinmai19	Henan-China	56.5	50	50	52.17	10.71	64.5	58	69.5	64	1.65	31	30.5	29.5	30.33	3.94	47	45	50	47.33	3.07	1561.5	1362	1449.5	1457.67	317.52	1561.5	1362	1449.5	1457.67	315.52	781	599.5	630	670.17	241.9	780.5	761.5	819.5	787.17	65.71	806	758	848	804	36.28
206	Shannong26	Shandong-China	38	38.5	33.5	36.67	-4.14	70.5	56.5	65	64	1.65	24	19	21.5	21.5	-4.28	47.5	39.5	44.5	43.83	-0.24	1096.5	888.5	948	977.67	-133.83	1096.5	888.5	948	977.67	-116.56	332	275	248	285	-126.63	765	613	700	692.67	-23.56	835.5	680.5	767	761	-4.45
207	Shijiazhuang8hao	Hebei-China	23	20.5	19	20.83	-19.31	44.5	42	46	44.17	-16.98	13	9.5	7	9.83	-15.14	34	29.5	34	32.5	-10.97	505.5	403	428	445.5	-634.23	505.5	403	428	445.5	-595.6	60	30	14.5	34.83	-365.99	445.5	373	413	410.5	-290.13	569	518	584	557	-197.66

## Sheet: S2
Table S2 Phenotypic analysis of GlutoPeak parameters in different environments
Parameters	Environmet	Mean±SD	Min	Max	CV(%)	Skewness	Kurtosis
PMT(S)	E1	43.33±10.89	22	79	25.14	0.71	0.3
	E2	39.53±11.39	20	86	28.83	0.99	1.16
	E3	39.40±10.82	19	85	27.47	0.96	1.3
	mean	40.73±11.18	19	86	27.45	0.85	0.79
BEM(B.U.)	E1	64.21±8.90	40	92	13.86	-0.29	0.02
	E2	59.14±8.09	38	83	13.67	-0.2	-0.24
	E3	63.35±8.83	40	90	13.93	-0.27	-0.12
	mean	62.22±8.88	38	92	14.27	-0.18	-0.16
AM(B.U.)	E1	28.35±7.07	11	51	24.94	0.71	0.21
	E2	23.73±6.08	9	46	25.65	0.79	0.89
	E3	25.72±6.75	5	52	26.25	0.64	0.98
	mean	25.91±6.90	5	52	26.63	0.72	0.68
PM(B.U.)	E1	45.68±5.56	30	61	12.16	-0.2	0.09
	E2	41.47±5.00	25	57	12.05	-0.07	0.54
	E3	44.77±5.16	29	60	11.53	-0.17	0.05
	mean	43.96±5.54	25	61	12.6	-0.08	0.06
A1	E1	1194.97±375.63	36	2205	31.43	-0.1	1.07
	E2	1043.44±315.84	388	2072	30.27	0.72	0.31
	E3	1099.85±326.98	78	2078	29.73	0.61	0.3
	mean	1112.10±345.58	36	2205	31.07	0.39	0.5
A2	E1	1172.51±404.44	23	2205	34.49	-0.29	0.88
	E2	1043.44±315.84	388	2072	30.27	0.72	0.31
	E3	1083.97±354.41	75	2078	32.7	0.17	0.62
	mean	1099.40±363.39	23	2205	33.05	0.17	0.59
A3	E1	475.22±247.26	42	1287	52.03	0.93	0.61
	E2	370.61±225.76	24	1183	60.92	1.09	1.14
	E3	387.71±230.92	10	1228	59.56	1.08	1.19
	mean	417.93±261.65	10	2022	62.61	1.62	4.67
A4	E1	753.93±124.50	405	1071	16.51	-0.2	-0.24
	E2	672.79±118.46	364	1018	17.61	0.03	-0.16
	E3	723.12±120.24	402	1034	16.63	0.006	-0.13
	mean	716.32±125.50	364	1071	17.52	-0.03	-0.25
A5	E1	792.46±95.65	534	1119	12.07	-0.14	0.25
	E2	724.41±86.69	465	1018	11.97	-0.16	0.35
	E3	777.21±92.30	505	1103	11.88	-0.14	0.48
	mean	764.47±96.05	465	1119	12.56	-0.08	0.26
E1:Yuanyang2017-2018, E2:Yuanyang2018-2019, E3:Yuanyang2019-2020.
SD: Standard deviation, CV: coefficient of variation.

## Sheet: S3
Table S3 Correlations between different Glutopeak parameters
	PMT	BEM	AM	PM	A1	A2	A3	A4	A5
PMT	1
BEM	0.24**	1
AM	0.85**	0.47**	1
PM	0.4**	0.9**	0.66**	1
A1	0.91**	0.55**	0.92**	0.68**	1
A2	0.88**	0.58**	0.88**	0.69**	0.99**	1
A3	0.98**	0.31**	0.9**	0.49**	0.95**	0.92**	1
A4	0.57**	0.89**	0.8**	0.91**	0.82**	0.82**	0.64**	1
A5	0.36**	0.97**	0.6**	0.97**	0.65**	0.67**	0.44**	0.92**	1
**Significant at p<0.01.

## Sheet: S4
Table S4 SNPs significantly associated with Glutopeak parameters
Trait	Marker	Chromosome	Position(bp)	-log10(P)	R2 (%)
17PMT	AX-95226494	1A	11822108	4.20725	8.42732
17PMT	AX-94708607	1A	155080790	4.60248	9.49644
17PMT	AX-95660158	1A	155081689	4.5545	10.8978
17PMT	AX-109384637	1A	498322803	4.20963	10.0088
17PMT	AX-110605607	1A	499798735	4.55043	9.03355
17PMT	AX-94867055	1A	500367107	4.02282	7.80161
17PMT	AX-108921811	1A	500829190	4.05604	9.62612
17PMT	AX-109563288	1A	500843346	5.07683	10.2845
17PMT	AX-109436382	1A	500848403	4.28776	10.3123
17PMT	AX-108806583	1A	500852588	4.05604	9.62612
17PMT	AX-110003922	1A	500853085	4.17672	10.032
17PMT	AX-111696669	1A	500871013	4.55701	10.8793
17PMT	AX-111649582	1A	500922828	4.29242	10.2156
17PMT	AX-110913879	1A	500923850	4.57444	10.9232
17PMT	AX-109977530	1A	500960400	4.06936	8.04073
17PMT	AX-110555939	1A	500976580	4.6445	9.31128
17PMT	AX-108909641	1A	500976809	4.16369	9.89417
17PMT	AX-86169488	1A	500989000	4.09496	7.96872
17PMT	AX-108834888	1A	501162542	4.55043	9.03355
17PMT	AX-111494146	1A	501331120	4.00109	9.51597
17PMT	AX-111127636	1A	501561462	4.55043	9.03355
17PMT	AX-110662997	1A	501701831	4.55043	9.03355
17PMT	AX-110007928	1A	501705504	4.55043	9.03355
17PMT	AX-110483420	1A	501839485	4.55043	9.03355
17PMT	AX-110997432	1A	501999463	4.55043	9.03355
17PMT	AX-109373183	1A	502043972	4.06936	8.04073
17PMT	AX-110957250	1A	502803725	4.55043	9.03355
17PMT	AX-110454588	1A	502803901	4.29242	10.2156
17PMT	AX-109841797	1A	502810071	4.04444	8.00143
17PMT	AX-108781128	1A	502822723	4.04561	9.60019
17PMT	AX-111702818	1A	502839387	4.55043	9.03355
17PMT	AX-111077095	1A	502839752	4.55043	9.03355
17PMT	AX-111098317	1A	503290590	4.21748	10.0457
17PMT	AX-109514809	1A	503379211	4.99587	11.9892
17PMT	AX-111107115	1A	504251829	4.44826	8.79323
17PMT	AX-109961296	1A	504254801	4.99049	11.9755
17PMT	AX-109539053	1A	504280040	4.44826	8.79323
17PMT	AX-111726814	1A	504281689	4.01862	7.99606
17PMT	AX-110458301	1A	504282657	4.57758	9.12765
17PMT	AX-111147084	1A	504442596	4.44074	10.5872
17PMT	AX-109302148	1A	504506165	4.1403	8.07396
17PMT	AX-111534854	1A	504522213	4.44074	10.5872
17PMT	AX-89714190	1A	504577414	4.56791	9.27403
17PMT	AX-111020246	1A	504577450	4.44074	10.5872
17PMT	AX-110536798	1A	504578304	5.36216	12.9243
17PMT	AX-110120293	1A	504579165	4.44074	10.5872
17PMT	AX-110549254	1A	504580130	4.00124	7.88742
17PMT	AX-111617124	1A	504581660	4.40819	8.6992
17PMT	AX-108824116	1A	504582005	4.44074	10.5872
17PMT	AX-111753095	1A	504582484	4.44074	10.5872
17PMT	AX-109627509	1A	504583912	4.36461	10.4838
17PMT	AX-108821501	1A	504585749	4.4115	10.5433
17PMT	AX-110151688	1A	504609216	4.44074	10.5872
17PMT	AX-111507912	1A	504726886	4.34687	8.55557
17PMT	AX-110381586	1A	504959317	4.34687	8.55557
17PMT	AX-111217660	1A	505077734	4.88488	11.7074
17PMT	AX-110482374	1A	505195477	4.29959	8.56581
17PMT	AX-110105748	1A	505279739	5.36462	11.0044
17PMT	AX-110577861	1A	505296890	4.39272	10.4667
17PMT	AX-111016110	1A	505536440	8.24074	18.2439
17PMT	AX-110504397	1A	505538324	7.36022	18.364
17PMT	AX-109424827	1A	505541883	4.08587	8.0866
17PMT	AX-94571120	1A	506854781	7.95577	20.3414
17PMT	AX-111479547	1A	507087922	5.99075	14.9821
17PMT	AX-111065518	1A	508354461	5.87534	14.2478
17PMT	AX-111134975	1A	508356214	9.17154	21.0391
17PMT	AX-95009932	1A	508555263	8.00698	17.698
17PMT	AX-109565532	1A	508638196	4.57923	10.9352
17PMT	AX-110086087	1A	510374988	5.24472	12.6236
17PMT	AX-109031730	1A	510823351	6.1745	15.375
17PMT	AX-110423876	1A	511309125	7.73117	19.2173
17PMT	AX-111139786	1A	511624883	6.49137	15.8576
17PMT	AX-109574837	1A	512648719	7.02707	17.335
17PMT	AX-108918926	1A	512882506	4.95826	11.9224
17PMT	AX-109584649	1A	513653354	6.87534	16.956
17PMT	AX-111531369	1A	513660566	6.53772	15.9796
17PMT	AX-95202494	1A	513661874	6.2233	15.3401
17PMT	AX-94673659	1A	513661916	7.72877	16.8912
17PMT	AX-94781490	1A	513662047	7.72877	16.8912
17PMT	AX-108758174	1B	8254091	4.6072	9.16744
17PMT	AX-111116890	1B	44503020	4.62491	11.1238
17PMT	AX-109444014	1B	518880038	4.07382	9.87982
17PMT	AX-94799418	1B	551177164	7.26113	15.6906
17PMT	AX-94809791	1B	551179497	6.58176	16.1443
17PMT	AX-111587475	1B	553432470	4.65192	11.1229
17PMT	AX-108794416	1B	554019711	7.31771	18.0742
17PMT	AX-95017670	1B	555299565	8.54558	19.148
17PMT	AX-110366596	1B	557922790	8.15293	20.3163
17PMT	AX-110962975	1B	558521612	7.77887	19.2974
17PMT	AX-108881978	1B	561636387	7.23587	17.8442
17PMT	AX-109931531	1B	562459412	6.70598	16.451
17PMT	AX-94840691	1B	562469078	7.35115	16.2502
17PMT	AX-94668919	1B	562892719	7.28647	16.0456
17PMT	AX-110027257	1D	6818807	4.8432	10.1335
17PMT	AX-94632395	1D	8715790	4.81989	9.75403
17PMT	AX-94830147	1D	24539733	4.35261	8.7012
17PMT	AX-111178051	1D	408511307	4.26716	10.3206
17PMT	AX-111499154	1D	408525603	5.40408	13.0318
17PMT	AX-109990290	1D	408526267	5.39067	12.9974
17PMT	AX-110380754	1D	408526957	6.18517	12.9855
17PMT	AX-111085289	1D	408527568	5.40408	13.0318
17PMT	AX-110476108	1D	408527611	5.40408	13.0318
17PMT	AX-94920279	1D	408529160	6.1841	12.9906
17PMT	AX-94868122	1D	408529334	5.95145	13.0066
17PMT	AX-110501208	1D	408531964	5.40408	13.0318
17PMT	AX-110459856	1D	408533784	5.3894	13.0213
17PMT	AX-110025562	1D	408554758	6.23659	13.3876
17PMT	AX-109543787	1D	408555093	5.43688	13.116
17PMT	AX-111743519	1D	408555880	5.40382	13.0383
17PMT	AX-110101060	1D	408556022	5.40408	13.0318
17PMT	AX-111060518	1D	408591672	7.1572	15.5083
17PMT	AX-108796019	1D	408822216	6.44588	15.7379
17PMT	AX-109425261	1D	408855326	6.44588	15.7379
17PMT	AX-111634693	1D	409348312	6.96222	14.931
17PMT	AX-108995467	1D	409534206	7.82215	17.4211
17PMT	AX-109340721	1D	409538658	7.55008	18.6786
17PMT	AX-111557214	1D	409787102	7.065	17.3774
17PMT	AX-110576793	1D	409817473	7.55008	18.6786
17PMT	AX-110412651	1D	409818002	7.065	17.3774
17PMT	AX-109913657	1D	409855360	7.065	17.3774
17PMT	AX-111505581	1D	409940279	7.065	17.3774
17PMT	AX-109079356	1D	410068768	7.065	17.3774
17PMT	AX-111032527	1D	410119518	7.26113	15.6906
17PMT	AX-111784010	1D	410253074	7.065	17.3774
17PMT	AX-110978614	1D	410453604	7.065	17.3774
17PMT	AX-95683498	1D	410464692	7.065	17.3774
17PMT	AX-110229203	1D	410492664	7.065	17.3774
17PMT	AX-95014770	1D	410506625	7.93756	19.752
17PMT	AX-109319979	1D	410596143	6.86372	16.8856
17PMT	AX-111706574	1D	410743227	7.83719	20.0095
17PMT	AX-110919137	1D	410750858	8.80467	19.724
17PMT	AX-109484613	1D	410791215	7.80384	17.0853
17PMT	AX-94895574	1D	410792189	6.85427	16.8951
17PMT	AX-94834325	1D	410792230	8.80704	19.7163
17PMT	AX-110099457	1D	410797687	7.55008	18.6786
17PMT	AX-109348990	1D	411085273	8.06924	20.3056
17PMT	AX-109328751	1D	411192660	7.8273	19.4288
17PMT	AX-111028854	1D	411193271	8.21407	20.4836
17PMT	AX-111552331	1D	411236732	7.77887	19.2974
17PMT	AX-111309148	1D	411311407	7.78821	19.6488
17PMT	AX-109250988	1D	411320325	8.2056	20.4604
17PMT	AX-109613289	1D	411374953	7.77887	19.2974
17PMT	AX-111549274	1D	411375150	7.77887	19.2974
17PMT	AX-108828410	1D	411377072	7.77887	19.2974
17PMT	AX-108779378	1D	411399437	7.77887	19.2974
17PMT	AX-110986635	1D	411526164	7.77887	19.2974
17PMT	AX-108994521	1D	411558404	8.54198	19.0277
17PMT	AX-111479840	1D	411568670	7.75573	19.2549
17PMT	AX-108770853	1D	411733093	8.08838	20.7137
17PMT	AX-86171998	1D	412023762	7.77887	19.2974
17PMT	AX-111745022	1D	412024475	8.07182	17.7814
17PMT	AX-109566369	1D	412024548	8.08008	20.1412
17PMT	AX-108925738	1D	412024681	7.77887	19.2974
17PMT	AX-95125871	1D	412026392	8.62018	19.5574
17PMT	AX-111677601	1D	412027564	7.77887	19.2974
17PMT	AX-108908484	1D	412028502	8.2056	20.4604
17PMT	AX-95630667	1D	412081300	7.77887	19.2974
17PMT	AX-108825130	1D	412083232	7.77887	19.2974
17PMT	AX-94938287	1D	412090490	9.05894	20.3876
17PMT	AX-94485734	1D	412091120	8.02735	17.6773
17PMT	AX-94516050	1D	412091150	7.68636	19.4448
17PMT	AX-110486174	1D	412138042	8.43476	21.0898
17PMT	AX-94798569	1D	412162795	8.7634	19.7444
17PMT	AX-86170791	1D	412162959	8.17039	20.4509
17PMT	AX-95004153	1D	412219076	7.75214	19.225
17PMT	AX-94950758	1D	412219398	8.63159	19.5762
17PMT	AX-94860748	1D	412219494	9.05894	20.3876
17PMT	AX-86170675	1D	412219572	7.652	16.7119
17PMT	AX-95219559	1D	412223348	7.68811	19.2328
17PMT	AX-86179423	1D	412224068	8.63159	19.5762
17PMT	AX-109561516	1D	412232241	8.2056	20.4604
17PMT	AX-111025445	1D	412232561	7.78821	19.6488
17PMT	AX-109568043	1D	412233131	7.83217	19.4892
17PMT	AX-111815631	1D	412288947	7.77887	19.2974
17PMT	AX-110971207	1D	412458132	7.00819	17.226
17PMT	AX-108971439	1D	412461242	6.49228	16.3087
17PMT	AX-94854662	1D	412461764	9.04746	20.3698
17PMT	AX-94514809	1D	412461915	8.32756	20.8202
17PMT	AX-110390000	1D	412494672	7.82299	19.6276
17PMT	AX-109365335	1D	412495548	7.74877	19.2587
17PMT	AX-108792830	1D	412513470	7.77887	19.2974
17PMT	AX-111372144	1D	412798171	7.77887	19.2974
17PMT	AX-111923586	1D	412798234	9.04746	20.3698
17PMT	AX-110918290	1D	413063133	7.743	19.3658
17PMT	AX-110293635	1D	413186742	7.77887	19.2974
17PMT	AX-111464173	1D	413214477	9.05894	20.3876
17PMT	AX-94551520	1D	413214781	7.81458	19.4059
17PMT	AX-111112862	1D	413222021	8.21407	20.4836
17PMT	AX-109621098	1D	413223412	7.77887	19.2974
17PMT	AX-109812749	1D	413232861	7.77887	19.2974
17PMT	AX-111663923	1D	413295742	7.77887	19.2974
17PMT	AX-108780222	1D	413297068	7.77887	19.2974
17PMT	AX-110934628	1D	413307926	7.77887	19.2974
17PMT	AX-110675555	1D	413314637	8.84841	20.5312
17PMT	AX-110351428	1D	413318141	7.77989	19.6259
17PMT	AX-111606028	1D	413326536	7.77887	19.2974
17PMT	AX-110907544	1D	413357247	7.77887	19.2974
17PMT	AX-109710146	1D	413400829	8.02906	17.67
17PMT	AX-108913301	1D	413406278	7.77887	19.2974
17PMT	AX-109184713	1D	413413885	8.01412	20.1235
17PMT	AX-110171105	1D	413586212	8.13872	20.3149
17PMT	AX-111804778	1D	413660419	7.77887	19.2974
17PMT	AX-111447299	1D	413661318	7.76037	19.2984
17PMT	AX-110675219	1D	413696797	9.05894	20.3876
17PMT	AX-109811423	1D	413729079	7.68176	16.7698
17PMT	AX-111457169	1D	413780174	7.67807	19.0375
17PMT	AX-110532369	1D	413910961	8.18044	20.3915
17PMT	AX-109255007	1D	414242865	8.13046	20.7261
17PMT	AX-109373036	1D	414251704	8.06924	20.3056
17PMT	AX-108942828	1D	414273329	7.77137	19.3195
17PMT	AX-110936920	1D	414279885	7.77887	19.2974
17PMT	AX-111616178	1D	414280123	7.77887	19.2974
17PMT	AX-111452923	1D	414280808	7.77887	19.2974
17PMT	AX-109377296	1D	414281535	7.77794	19.389
17PMT	AX-109972635	1D	414282364	7.78763	19.3975
17PMT	AX-110426528	1D	414282424	7.78821	19.6488
17PMT	AX-111512775	1D	414301138	7.59622	18.8883
17PMT	AX-109965095	1D	414303471	7.737	19.1954
17PMT	AX-109355930	1D	414379755	7.43478	16.1347
17PMT	AX-110809687	1D	414438397	7.61016	18.8744
17PMT	AX-110353477	1D	414438490	7.19755	17.7315
17PMT	AX-94684992	1D	414483309	7.31867	15.8842
17PMT	AX-110399424	1D	414486414	7.19755	17.7315
17PMT	AX-110966348	1D	414505296	7.19755	17.7315
17PMT	AX-109004764	1D	414505628	8.90251	23.4729
17PMT	AX-109539502	1D	414505767	7.1745	17.7392
17PMT	AX-110391295	1D	414505933	7.43478	16.1347
17PMT	AX-110386535	1D	414506053	7.13886	15.3792
17PMT	AX-111020440	1D	414507840	7.43478	16.1347
17PMT	AX-109942030	1D	414508276	7.06577	17.4706
17PMT	AX-111932920	1D	414531323	7.96234	17.5454
17PMT	AX-86177772	1D	414565902	7.19755	17.7315
17PMT	AX-109360131	1D	414566615	7.61723	18.8599
17PMT	AX-109982733	1D	414587844	7.19755	17.7315
17PMT	AX-109311936	1D	414588926	7.19755	17.7315
17PMT	AX-109807094	1D	414589084	7.19755	17.7315
17PMT	AX-95015996	1D	414777772	7.43478	16.1347
17PMT	AX-94551136	1D	414777880	7.46206	16.2577
17PMT	AX-111528499	1D	414808488	7.49033	18.7178
17PMT	AX-109350653	1D	415059182	7.19755	17.7315
17PMT	AX-109188523	1D	415197970	7.19755	17.7315
17PMT	AX-109998375	1D	415198296	7.19755	17.7315
17PMT	AX-111639460	1D	415283791	7.43478	16.1347
17PMT	AX-111715861	1D	415292086	7.24924	17.8699
17PMT	AX-109867705	1D	415324655	8.78201	22.4975
17PMT	AX-108865120	1D	415393096	5.96294	14.9308
17PMT	AX-110636549	1D	415395699	6.83041	14.5981
17PMT	AX-94392483	1D	415414523	6.59323	16.126
17PMT	AX-86179129	1D	415415894	6.59323	16.126
17PMT	AX-110149105	1D	415478092	6.52015	15.9333
17PMT	AX-108876221	1D	415478476	6.52015	15.9333
17PMT	AX-109633859	1D	415485567	6.52015	15.9333
17PMT	AX-111155430	1D	415496478	6.63316	16.2808
17PMT	AX-111500804	1D	415505964	6.52015	15.9333
17PMT	AX-109861173	1D	415506052	6.51629	15.9232
17PMT	AX-111558784	1D	415507091	6.52015	15.9333
17PMT	AX-110520289	1D	415557858	6.52015	15.9333
17PMT	AX-109382139	1D	415558710	6.52015	15.9333
17PMT	AX-108941355	1D	415559691	6.23463	15.2688
17PMT	AX-109377932	1D	415586137	6.52015	15.9333
17PMT	AX-111988052	1D	415591366	6.51313	15.9486
17PMT	AX-111461756	1D	415620614	7.18103	17.8783
17PMT	AX-109402070	1D	415621197	6.52015	15.9333
17PMT	AX-111117461	1D	415638126	6.55787	16.0411
17PMT	AX-111606422	1D	415644298	6.52015	15.9333
17PMT	AX-111572641	1D	415766966	6.81077	16.7013
17PMT	AX-110832100	1D	415805501	6.88793	16.9345
17PMT	AX-109621531	1D	415806191	6.52015	15.9333
17PMT	AX-108884173	1D	415923927	6.9413	17.0998
17PMT	AX-111633021	1D	415982829	6.77599	16.7881
17PMT	AX-109998966	1D	416017492	7.13012	17.5513
17PMT	AX-109041557	1D	416040950	6.52015	15.9333
17PMT	AX-109896332	1D	416094449	6.89332	17.0795
17PMT	AX-110516307	1D	416098907	6.45986	15.8691
17PMT	AX-111564914	1D	416099472	6.37567	15.5636
17PMT	AX-111469992	1D	416100969	6.50076	16.149
17PMT	AX-109527289	1D	416101103	6.63566	16.7527
17PMT	AX-95631913	1D	416101167	7.72877	16.8912
17PMT	AX-110595094	1D	416101207	6.5712	16.0679
17PMT	AX-111698231	1D	416116488	6.81077	16.7013
17PMT	AX-111070898	1D	416126963	5.93561	14.4043
17PMT	AX-110500469	1D	416212844	7.71676	16.8695
17PMT	AX-109092164	1D	416215451	6.43153	15.7098
17PMT	AX-109807412	1D	416222701	6.55787	16.0411
17PMT	AX-109918575	1D	416222892	6.78107	16.8132
17PMT	AX-111910030	1D	416300428	6.51544	15.9324
17PMT	AX-111888532	1D	416359999	6.7886	16.7393
17PMT	AX-111440451	1D	416360094	6.52015	15.9333
17PMT	AX-110353768	1D	416362067	6.5194	15.9412
17PMT	AX-111019122	1D	416455295	6.90166	17.1894
17PMT	AX-109939136	1D	416456940	6.52015	15.9333
17PMT	AX-110304949	3D	156235676	7.37297	15.9848
17PMT	AX-94660841	3D	191103864	7.69761	16.9617
17PMT	AX-94930571	3D	191103910	8.07397	18.0501
17PMT	AX-110984298	4B	36959859	4.03741	9.5798
17PMT	AX-110943385	4B	37080541	4.32994	10.3095
17PMT	AX-110401011	4B	37849155	4.44437	8.81425
17PMT	AX-110571073	4B	37849202	4.99253	11.9869
17PMT	AX-111620391	4B	37867596	4.62715	11.0559
17PMT	AX-108844338	4B	37868886	5.19232	12.5677
17PMT	AX-109827358	4B	37872141	4.86369	11.6537
17PMT	AX-110364037	4B	37921389	4.62715	11.0559
17PMT	AX-110031611	4B	38003413	4.66499	11.2269
17PMT	AX-109836243	4B	38021452	4.43685	10.6488
17PMT	AX-94454976	4B	38028398	5.22058	10.6897
17PMT	AX-111026537	4B	38278629	4.68932	11.2452
17PMT	AX-94851262	4B	38282771	4.89418	11.731
17PMT	AX-111590045	4B	38371549	4.97833	11.984
17PMT	AX-110455326	4B	38454428	4.63679	11.0802
17PMT	AX-108813846	4B	38454686	4.977	11.9752
17PMT	AX-109868698	4B	38456815	4.69265	11.2233
17PMT	AX-110036050	4B	38471377	4.65767	11.1374
17PMT	AX-109407721	4B	38757284	4.77928	11.44
17PMT	AX-108728404	4B	38780319	4.77928	11.44
17PMT	AX-109039550	4B	38782275	4.77928	11.44
17PMT	AX-111735154	4B	40436039	4.47822	10.6813
17PMT	AX-95122787	4D	25987388	5.36802	11.0173
17PMT	AX-94868799	4D	204711616	7.0283	15.1093
17PMT	AX-95660756	4D	215185603	7.01426	15.3481
17PMT	AX-94830453	7A	232594714	4.01586	9.52624
17PMT	AX-108936613	7A	727691766	4.04683	7.85717
17BEM	AX-95226494	1A	11822108	4.44179	8.84879
17BEM	AX-95020827	1A	14142813	4.19428	10.001
17BEM	AX-95246857	1A	15438484	4.0438	9.5765
17BEM	AX-111554008	1A	22362327	4.21374	10.1742
17BEM	AX-111047827	1A	22362517	5.51208	13.5847
17BEM	AX-110574732	1A	23850918	4.06264	9.71127
17BEM	AX-94666991	1A	25708709	4.36643	10.6464
17BEM	AX-95207449	1A	27360593	6.11511	12.7913
17BEM	AX-94996915	1A	32893727	6.67077	14.2204
17BEM	AX-94695575	1A	36278865	4.50518	9.0167
17BEM	AX-94567828	1A	56617584	5.19986	10.8022
17BEM	AX-94630976	1A	61385116	5.35882	10.9413
17BEM	AX-109001519	1A	90767977	4.14416	9.91141
17BEM	AX-95010534	1A	91159925	5.287	10.8232
17BEM	AX-109371208	1A	512639517	4.02963	9.54137
17BEM	AX-111199972	1A	567966576	4.03758	9.7105
17BEM	AX-94658472	1B	1432145	4.95297	11.8565
17BEM	AX-108758174	1B	8254091	4.36947	8.59128
17BEM	AX-110528755	1B	21354773	4.23933	10.0628
17BEM	AX-94622908	1B	28037285	4.07556	8.35553
17BEM	AX-94670587	1B	93911247	4.29937	10.2125
17BEM	AX-95149559	1D	548701	4.67736	9.31458
17BEM	AX-95134325	1D	572357	4.18314	8.15721
17BEM	AX-109019912	1D	4823498	4.36705	10.3843
17BEM	AX-94914543	1D	5448538	4.41718	8.7912
17BEM	AX-94885181	1D	5448955	5.27891	12.7003
17BEM	AX-95221068	1D	6399521	6.0189	12.6293
17BEM	AX-108832069	1D	6592108	4.72338	9.55111
17BEM	AX-95088060	1D	8623773	4.69759	9.45967
17BEM	AX-94618671	1D	9762532	5.57752	11.4842
17BEM	AX-94901148	1D	22884296	4.87408	11.6567
17BEM	AX-94830147	1D	24539733	4.69909	9.51728
17BEM	AX-94626136	1D	36833053	4.57919	11.2546
17BEM	AX-110010511	3A	521669456	4.5649	10.8808
17BEM	AX-110525069	5A	679844110	5.22262	12.5792
17BEM	AX-111281499	5B	488008296	4.07436	9.65237
17BEM	AX-109352058	7A	35080978	4.00836	9.48862
17AM	AX-95226494	1A	11822108	4.62136	9.30582
17AM	AX-111756420	1A	30119873	4.47095	9.06013
17AM	AX-94996915	1A	32893727	4.64177	9.34503
17AM	AX-94630976	1A	61385116	4.4802	8.94113
17AM	AX-109001519	1A	90767977	4.26023	10.3502
17AM	AX-95010534	1A	91159925	4.45412	8.89059
17AM	AX-111134975	1A	508356214	4.46672	9.15026
17AM	AX-109297277	1A	511007642	4.05043	9.7441
17AM	AX-110423876	1A	511309125	4.23883	10.2277
17AM	AX-94673659	1A	513661916	4.31281	8.54556
17AM	AX-94781490	1A	513662047	4.31281	8.54556
17AM	AX-111199972	1A	567966576	4.01093	9.82741
17AM	AX-94658472	1B	1432145	4.08441	9.77636
17AM	AX-94710760	1B	3861189	4.08197	8.07627
17AM	AX-109956862	1B	6474849	4.05919	9.71309
17AM	AX-108758174	1B	8254091	4.45139	8.87287
17AM	AX-111116890	1B	44503020	4.71828	11.5103
17AM	AX-110923976	1B	45743875	4.46035	9.06134
17AM	AX-110954900	1B	271082284	4.40776	8.76966
17AM	AX-109817246	1B	277147195	4.40776	8.76966
17AM	AX-110366596	1B	557922790	4.44718	10.6904
17AM	AX-110427177	1B	582927346	4.70772	11.3517
17AM	AX-94885181	1D	5448955	4.03625	9.71988
17AM	AX-108832069	1D	6592108	4.22334	8.61251
17AM	AX-95088060	1D	8623773	4.45751	9.03427
17AM	AX-94632395	1D	8715790	4.15036	8.2959
17AM	AX-111706566	1D	10716306	4.03733	9.69256
17AM	AX-111125663	1D	10718183	4.45319	10.8526
17AM	AX-110837724	1D	11588281	5.58316	13.6883
17AM	AX-109449731	1D	11623000	4.03476	9.94799
17AM	AX-109954547	1D	21708513	4.17551	10.2396
17AM	AX-94830147	1D	24539733	5.88164	12.4601
17AM	AX-95125871	1D	412026392	4.02097	8.08475
17AM	AX-94938287	1D	412090490	4.51458	9.02264
17AM	AX-94950758	1D	412219398	4.07296	8.19857
17AM	AX-94860748	1D	412219494	4.51458	9.02264
17AM	AX-86170675	1D	412219572	4.17652	8.25294
17AM	AX-86179423	1D	412224068	4.07296	8.19857
17AM	AX-94854662	1D	412461764	4.46068	8.90701
17AM	AX-94514809	1D	412461915	4.38951	10.5807
17AM	AX-111923586	1D	412798234	4.46068	8.90701
17AM	AX-111464173	1D	413214477	4.51458	9.02264
17AM	AX-110675555	1D	413314637	4.45927	9.04753
17AM	AX-110675219	1D	413696797	4.51458	9.02264
17AM	AX-109965095	1D	414303471	4.27877	10.2794
17AM	AX-94684992	1D	414483309	4.41999	8.7996
17AM	AX-109004764	1D	414505628	4.01812	9.99076
17AM	AX-109867705	1D	415324655	4.68578	11.6207
17AM	AX-109896332	1D	416094449	4.12075	10.0331
17AM	AX-95631913	1D	416101167	4.31281	8.54556
17AM	AX-110500469	1D	416212844	4.25851	8.42911
17AM	AX-110947484	2A	58983627	4.20264	10.1199
17AM	AX-94868621	2A	209935653	4.11637	8.08425
17AM	AX-110384274	2A	739485150	4.03997	8.05485
17AM	AX-110518514	3B	546184525	4.25907	8.41903
17AM	AX-109515046	3B	549668656	4.3471	8.63102
17AM	AX-109373224	3B	549761184	4.25907	8.41903
17AM	AX-111194356	3B	550634266	4.22104	8.38087
17AM	AX-109463803	3B	550667057	4.25907	8.41903
17AM	AX-108763444	3B	551013908	4.3471	8.63102
17AM	AX-110506738	3B	551509873	4.25907	8.41903
17AM	AX-109851832	3B	551513778	4.25907	8.41903
17AM	AX-111481141	3B	551521359	4.25907	8.41903
17AM	AX-111641035	3B	552154309	4.25907	8.41903
17AM	AX-94408881	3B	553733057	4.25907	8.41903
17AM	AX-94432712	4B	12888702	4.01419	9.61098
17AM	AX-109372701	6A	70031652	4.1386	8.1363
17AM	AX-94860902	6D	16138807	4.24721	8.40695
17AM	AX-109737921	7D	159004371	4.14985	8.16265
17PM	AX-112286815	1A	7660066	4.2872	10.0414
17PM	AX-110984193	1A	9237700	4.09363	9.78628
17PM	AX-95226494	1A	11822108	4.99411	9.94274
17PM	AX-110376062	1A	18302746	4.00519	9.35266
17PM	AX-111172881	1A	21404563	4.80118	11.3139
17PM	AX-110567950	1A	21626816	4.52638	10.6393
17PM	AX-111554008	1A	22362327	4.69147	11.2692
17PM	AX-111047827	1A	22362517	5.66514	13.7267
17PM	AX-110574732	1A	23850918	5.18851	12.5283
17PM	AX-94666991	1A	25708709	4.82374	11.6803
17PM	AX-86185252	1A	26966284	4.21729	9.90249
17PM	AX-95207449	1A	27360593	5.96805	12.3582
17PM	AX-94470707	1A	32376857	4.48352	8.78605
17PM	AX-94996915	1A	32893727	6.76526	14.3151
17PM	AX-95010275	1A	34173810	4.95561	9.99073
17PM	AX-94695575	1A	36278865	4.66161	9.23451
17PM	AX-95163118	1A	36569624	4.60502	11.096
17PM	AX-94722523	1A	36569647	4.59446	11.1957
17PM	AX-111514958	1A	37620063	4.4763	10.5112
17PM	AX-111542411	1A	49888526	4.29132	10.0516
17PM	AX-109501176	1A	49889760	4.30103	10.1004
17PM	AX-94567828	1A	56617584	5.20288	10.8733
17PM	AX-94630976	1A	61385116	5.84015	11.9435
17PM	AX-110419636	1A	64712204	4.27815	10.0192
17PM	AX-109001519	1A	90767977	5.08852	12.3122
17PM	AX-95010534	1A	91159925	5.81456	11.8985
17PM	AX-111199972	1A	567966576	4.69516	11.2977
17PM	AX-94658472	1B	1432145	4.77178	11.2407
17PM	AX-94510032	1B	3180884	4.35655	10.6268
17PM	AX-108758174	1B	8254091	4.02271	7.67815
17PM	AX-110528755	1B	21354773	4.81398	11.3458
17PM	AX-94959663	1B	22109376	4.12512	7.91174
17PM	AX-108979301	1B	49016515	4.38903	8.51763
17PM	AX-94565064	1B	51106476	4.67223	9.17389
17PM	AX-94636613	1B	51323703	4.63992	9.16917
17PM	AX-110460267	1B	51614703	4.67223	9.17389
17PM	AX-111537868	1B	53928440	4.35271	8.43391
17PM	AX-108809396	1B	54859863	4.35271	8.43391
17PM	AX-95165394	1B	68249033	4.04226	9.45299
17PM	AX-94670587	1B	93911247	4.51233	10.5969
17PM	AX-111525505	1B	249238373	4.22332	8.13654
17PM	AX-108822210	1B	249857827	4.22332	8.13654
17PM	AX-110994035	1B	250986312	4.22332	8.13654
17PM	AX-108819886	1B	251030048	4.00379	7.67357
17PM	AX-110514435	1B	251039124	4.22332	8.13654
17PM	AX-110041028	1B	252258452	4.22332	8.13654
17PM	AX-110394873	1B	257469021	4.22332	8.13654
17PM	AX-109939895	1B	259974936	4.22332	8.13654
17PM	AX-109037718	1B	260342795	4.22332	8.13654
17PM	AX-109491894	1B	262756819	4.37072	8.47781
17PM	AX-111604965	1B	264762000	4.22332	8.13654
17PM	AX-109036617	1B	265641835	4.35664	8.46207
17PM	AX-110420553	1B	265816027	4.22332	8.13654
17PM	AX-110043500	1B	266879623	4.44847	8.66722
17PM	AX-111122222	1B	267335708	4.22332	8.13654
17PM	AX-111139084	1B	268698914	4.22332	8.13654
17PM	AX-111235620	1B	641866536	4.08942	7.8302
17PM	AX-95149559	1D	548701	5.35583	10.783
17PM	AX-95134325	1D	572357	5.03209	10.0166
17PM	AX-108851268	1D	3761325	4.10469	9.61082
17PM	AX-109019912	1D	4823498	5.12508	12.1288
17PM	AX-94914543	1D	5448538	5.51833	11.2873
17PM	AX-94885181	1D	5448955	5.39483	12.8163
17PM	AX-95221068	1D	6399521	5.87752	12.2069
17PM	AX-108832069	1D	6592108	5.61359	11.761
17PM	AX-95088060	1D	8623773	5.27266	10.8005
17PM	AX-94618671	1D	9762532	5.11598	10.2208
17PM	AX-109348688	1D	9810004	4.25512	10.0696
17PM	AX-94901148	1D	22884296	6.71929	16.1991
17PM	AX-94959038	1D	23436076	4.31402	10.3822
17PM	AX-94830147	1D	24539733	5.73634	11.8061
17PM	AX-94626136	1D	36833053	4.87588	11.9407
17PM	AX-109341156	2B	170077325	4.16816	9.75175
17PM	AX-109460694	4A	706857186	4.0041	9.37287
17PM	AX-94902286	4B	385930557	5.07209	10.8515
17PM	AX-109037159	4B	575843181	4.11634	9.6249
17PM	AX-110525069	5A	679844110	5.46214	12.9906
17PM	AX-94745818	5B	531580797	4.51318	10.6315
17PM	AX-110602932	5B	641812451	5.03111	12.4571
17PM	AX-109893096	6B	322830324	4.11782	9.70694
17PM	AX-109455391	6B	389268787	4.35661	10.302
17PM	AX-108921536	6B	458585372	5.31279	12.7275
17PM	AX-111230069	7A	77617057	4.02042	7.67294
17PM	AX-110296096	7D	35497309	4.94555	11.921
17A1	AX-112286815	1A	7660066	4.00407	9.65342
17A1	AX-95226494	1A	11822108	4.75486	9.76753
17A1	AX-95207449	1A	27360593	4.77189	9.72827
17A1	AX-94996915	1A	32893727	5.82766	12.4707
17A1	AX-94695575	1A	36278865	4.96	10.6333
17A1	AX-95163118	1A	36569624	4.42687	10.8629
17A1	AX-94722523	1A	36569647	4.27141	10.4289
17A1	AX-111542411	1A	49888526	4.41948	10.7074
17A1	AX-109501176	1A	49889760	4.35425	10.6719
17A1	AX-94567828	1A	56617584	4.63559	9.76695
17A1	AX-94630976	1A	61385116	6.47163	13.9235
17A1	AX-110419636	1A	64712204	4.08104	9.84793
17A1	AX-109001519	1A	90767977	5.73175	14.2973
17A1	AX-95010534	1A	91159925	6.49568	13.9976
17A1	AX-111134975	1A	508356214	5.33093	11.2874
17A1	AX-95009932	1A	508555263	4.38323	8.84704
17A1	AX-110423876	1A	511309125	4.08911	9.94069
17A1	AX-94673659	1A	513661916	4.46853	8.98648
17A1	AX-94781490	1A	513662047	4.46853	8.98648
17A1	AX-111199972	1A	567966576	4.46872	10.9132
17A1	AX-94658472	1B	1432145	4.11186	9.92591
17A1	AX-94510032	1B	3180884	4.0172	10.0441
17A1	AX-95204826	1B	3861159	4.24923	8.52845
17A1	AX-94710760	1B	3861189	4.27263	8.77802
17A1	AX-108758174	1B	8254091	5.94148	12.588
17A1	AX-108979301	1B	49016515	5.07095	10.4396
17A1	AX-94670587	1B	93911247	4.42901	10.7317
17A1	AX-95017670	1B	555299565	4.70429	9.66196
17A1	AX-110427177	1B	582927346	4.00491	9.65554
17A1	AX-112286983	1B	600887751	4.31061	8.72171
17A1	AX-94436281	1D	209938	4.2799	10.5137
17A1	AX-95149559	1D	548701	4.64541	9.4102
17A1	AX-95134325	1D	572357	6.72006	14.5561
17A1	AX-94652478	1D	3958384	4.04686	9.81462
17A1	AX-109019912	1D	4823498	4.28475	10.4913
17A1	AX-94885181	1D	5448955	4.3381	10.6
17A1	AX-95221068	1D	6399521	5.90742	12.6299
17A1	AX-108832069	1D	6592108	4.41373	9.11169
17A1	AX-95088060	1D	8623773	5.64219	11.9307
17A1	AX-94632395	1D	8715790	4.34522	8.71417
17A1	AX-94618671	1D	9762532	4.44584	8.94455
17A1	AX-110491622	1D	19189380	4.13145	10.0615
17A1	AX-110458576	1D	19342676	4.34436	10.5556
17A1	AX-110417155	1D	19369262	4.22743	10.2188
17A1	AX-111713854	1D	19888291	4.13497	9.98443
17A1	AX-110551471	1D	19941912	4.13497	9.98443
17A1	AX-111472643	1D	19943453	4.13497	9.98443
17A1	AX-110281648	1D	20833107	4.07468	9.83183
17A1	AX-109954547	1D	21708513	5.20832	13.2008
17A1	AX-94901148	1D	22884296	4.38578	10.6215
17A1	AX-94830147	1D	24539733	5.32488	11.2367
17A1	AX-95156633	1D	27689158	4.41162	10.6873
17A1	AX-109349990	1D	27901625	4.07873	10.4809
17A1	AX-94626136	1D	36833053	5.13939	12.6619
17A1	AX-109348990	1D	411085273	4.18084	10.2337
17A1	AX-109328751	1D	411192660	4.22013	10.2003
17A1	AX-111028854	1D	411193271	4.34967	10.5295
17A1	AX-109250988	1D	411320325	4.43165	10.7384
17A1	AX-108994521	1D	411558404	4.61757	9.46551
17A1	AX-108770853	1D	411733093	4.17774	10.4303
17A1	AX-111745022	1D	412024475	4.31979	8.63213
17A1	AX-109566369	1D	412024548	4.01025	9.67474
17A1	AX-95125871	1D	412026392	4.43165	9.12129
17A1	AX-108908484	1D	412028502	4.43165	10.7384
17A1	AX-94938287	1D	412090490	5.12939	10.5821
17A1	AX-94485734	1D	412091120	4.40437	8.94881
17A1	AX-110486174	1D	412138042	4.46072	10.8125
17A1	AX-94798569	1D	412162795	4.81255	9.95342
17A1	AX-86170791	1D	412162959	4.08287	9.88802
17A1	AX-94950758	1D	412219398	4.56492	9.39315
17A1	AX-94860748	1D	412219494	5.12939	10.5821
17A1	AX-86170675	1D	412219572	4.61457	9.34168
17A1	AX-86179423	1D	412224068	4.56492	9.39315
17A1	AX-109561516	1D	412232241	4.43165	10.7384
17A1	AX-94854662	1D	412461764	4.98441	10.2911
17A1	AX-94514809	1D	412461915	4.54662	11.0389
17A1	AX-110390000	1D	412494672	4.07332	9.9578
17A1	AX-111923586	1D	412798234	4.98441	10.2911
17A1	AX-111464173	1D	413214477	5.12939	10.5821
17A1	AX-94551520	1D	413214781	4.08568	9.91924
17A1	AX-111112862	1D	413222021	4.34967	10.5295
17A1	AX-110675555	1D	413314637	5.43329	11.8842
17A1	AX-109710146	1D	413400829	4.38595	8.78954
17A1	AX-110171105	1D	413586212	4.00358	9.66078
17A1	AX-110675219	1D	413696797	5.12939	10.5821
17A1	AX-109811423	1D	413729079	4.2267	8.41129
17A1	AX-111457169	1D	413780174	4.16195	10.1843
17A1	AX-110532369	1D	413910961	4.07208	9.82527
17A1	AX-109255007	1D	414242865	4.17519	10.2643
17A1	AX-109373036	1D	414251704	4.18084	10.2337
17A1	AX-111512775	1D	414301138	4.06605	9.82299
17A1	AX-109965095	1D	414303471	4.07057	9.88078
17A1	AX-109355930	1D	414379755	4.01532	7.9125
17A1	AX-109004764	1D	414505628	4.14151	10.264
17A1	AX-110391295	1D	414505933	4.01532	7.9125
17A1	AX-111020440	1D	414507840	4.01532	7.9125
17A1	AX-111932920	1D	414531323	4.45474	9.03105
17A1	AX-109360131	1D	414566615	4.07471	9.83193
17A1	AX-95015996	1D	414777772	4.01532	7.9125
17A1	AX-111639460	1D	415283791	4.01532	7.9125
17A1	AX-109867705	1D	415324655	4.19289	10.3282
17A1	AX-111461756	1D	415620614	4.07772	9.96908
17A1	AX-95631913	1D	416101167	4.46853	8.98648
17A1	AX-110500469	1D	416212844	4.32038	8.68556
17A1	AX-110669187	1D	442440588	4.5329	11.0038
17A1	AX-94868621	2A	209935653	4.32086	8.63468
17A1	AX-110304949	3D	156235676	4.15854	8.29966
17A1	AX-94660841	3D	191103864	4.22502	8.41183
17A1	AX-94930571	3D	191103910	4.70502	9.80446
17A1	AX-94902286	4B	385930557	4.6895	9.90561
17A1	AX-110525069	5A	679844110	4.42205	10.7262
17A1	AX-110479185	6A	80806043	4.04636	9.8122
17A1	AX-109482366	7A	511506503	4.60983	11.3783
17A1	AX-109347143	7B	126616788	4.05015	9.76981
17A1	AX-109737921	7D	159004371	4.27486	8.52546
17A2	AX-112286815	1A	7660066	4.17176	10.068
17A2	AX-95226494	1A	11822108	5.0561	10.4766
17A2	AX-95207449	1A	27360593	4.90232	10.0354
17A2	AX-94996915	1A	32893727	5.66944	12.0448
17A2	AX-94695575	1A	36278865	4.53364	9.46256
17A2	AX-95163118	1A	36569624	4.07262	9.89677
17A2	AX-94722523	1A	36569647	4.02473	9.76858
17A2	AX-111542411	1A	49888526	4.11084	9.91388
17A2	AX-109501176	1A	49889760	4.04581	9.80883
17A2	AX-94567828	1A	56617584	4.76924	10.0047
17A2	AX-94630976	1A	61385116	6.12323	13.0312
17A2	AX-109001519	1A	90767977	5.41849	13.4397
17A2	AX-95010534	1A	91159925	6.16441	13.1533
17A2	AX-111134975	1A	508356214	4.06498	8.15705
17A2	AX-108855944	1A	537091301	4.30551	10.41
17A2	AX-109981793	1A	541236453	4.1086	10.2547
17A2	AX-94510032	1B	3180884	4.04441	10.6465
17A2	AX-108758174	1B	8254091	5.44272	11.3394
17A2	AX-94670587	1B	93911247	4.27983	10.342
17A2	AX-112286983	1B	600887751	4.9544	10.256
17A2	AX-94436281	1D	209938	4.30899	10.5345
17A2	AX-95149559	1D	548701	4.69812	9.52784
17A2	AX-95134325	1D	572357	6.15213	13.1038
17A2	AX-109019912	1D	4823498	4.10974	10.1604
17A2	AX-95221068	1D	6399521	5.53851	11.767
17A2	AX-95088060	1D	8623773	5.39192	11.2728
17A2	AX-94632395	1D	8715790	4.34823	8.71022
17A2	AX-94618671	1D	9762532	4.93345	10.1067
17A2	AX-111022473	1D	21646269	4.02115	9.88613
17A2	AX-109954547	1D	21708513	4.85116	12.1428
17A2	AX-94901148	1D	22884296	4.13887	9.98476
17A2	AX-95019049	1D	22888390	4.6306	9.36569
17A2	AX-109349990	1D	27901625	4.21355	10.6031
17A2	AX-94626136	1D	36833053	4.95965	12.1718
17A2	AX-110675555	1D	413314637	4.44044	9.39793
17A2	AX-110669187	1D	442440588	5.19127	12.6874
17A2	AX-109408987	2B	119514195	4.06018	9.79248
17A2	AX-94930571	3D	191103910	4.00902	8.90457
17A2	AX-94902286	4B	385930557	5.40384	11.6797
17A2	AX-110525069	5A	679844110	4.37371	10.5976
17A2	AX-109482366	7A	511506503	4.50692	11.0358
17A2	AX-109347143	7B	126616788	4.56797	11.076
17A3	AX-95226494	1A	11822108	4.65718	9.56475
17A3	AX-94996915	1A	32893727	4.99974	10.297
17A3	AX-94695575	1A	36278865	4.63306	9.91063
17A3	AX-94630976	1A	61385116	4.45625	8.95298
17A3	AX-109001519	1A	90767977	4.04755	9.85994
17A3	AX-95010534	1A	91159925	4.49352	9.05974
17A3	AX-110536798	1A	504578304	4.48702	10.8746
17A3	AX-111016110	1A	505536440	6.65567	14.398
17A3	AX-110504397	1A	505538324	5.94957	14.8257
17A3	AX-94571120	1A	506854781	6.97307	17.7934
17A3	AX-111479547	1A	507087922	4.91047	12.1817
17A3	AX-111065518	1A	508354461	4.78144	11.6286
17A3	AX-111134975	1A	508356214	8.56965	19.5977
17A3	AX-95009932	1A	508555263	7.93613	17.93
17A3	AX-110086087	1A	510374988	5.69219	13.994
17A3	AX-109031730	1A	510823351	5.98494	15.0876
17A3	AX-110423876	1A	511309125	6.86187	17.2185
17A3	AX-111139786	1A	511624883	5.03815	12.2903
17A3	AX-109574837	1A	512648719	5.46455	13.4835
17A3	AX-109584649	1A	513653354	6.14569	15.2151
17A3	AX-111531369	1A	513660566	5.43336	13.3166
17A3	AX-95202494	1A	513661874	6.12143	15.2989
17A3	AX-94673659	1A	513661916	7.19603	15.773
17A3	AX-94781490	1A	513662047	7.19603	15.773
17A3	AX-111199972	1A	567966576	4.15063	10.0959
17A3	AX-95204826	1B	3861159	4.84926	9.93108
17A3	AX-94710760	1B	3861189	4.72382	10.1075
17A3	AX-108758174	1B	8254091	6.36417	13.6448
17A3	AX-110530236	1B	37789289	4.4149	10.9953
17A3	AX-108944616	1B	40183336	4.67821	9.4846
17A3	AX-94534250	1B	40186578	4.10258	8.36098
17A3	AX-94799418	1B	551177164	6.1497	13.104
17A3	AX-94809791	1B	551179497	5.30364	12.9973
17A3	AX-108794416	1B	554019711	5.98317	14.7736
17A3	AX-95017670	1B	555299565	7.95999	17.9387
17A3	AX-110366596	1B	557922790	7.10455	17.7627
17A3	AX-110962975	1B	558521612	7.23442	18.1155
17A3	AX-108881978	1B	561636387	6.72902	16.8333
17A3	AX-109931531	1B	562459412	5.62807	13.9071
17A3	AX-94840691	1B	562469078	6.85952	15.1691
17A3	AX-94668919	1B	562892719	6.73417	14.8742
17A3	AX-108974603	1B	638824488	4.07475	8.18329
17A3	AX-109339371	1B	638824896	4.04271	9.75784
17A3	AX-108844352	1B	638883721	4.04152	8.06082
17A3	AX-109580302	1B	638921129	4.04152	8.06082
17A3	AX-109833537	1B	638927916	4.03629	8.05454
17A3	AX-108921026	1B	638949381	4.03062	8.03969
17A3	AX-110423274	1B	652482645	4.74673	11.7217
17A3	AX-95129810	1D	513067	4.31291	10.539
17A3	AX-95149559	1D	548701	4.43977	8.91365
17A3	AX-95134325	1D	572357	4.24917	8.46057
17A3	AX-94822478	1D	3969245	4.52223	9.22705
17A3	AX-95221068	1D	6399521	5.03114	10.5031
17A3	AX-110027257	1D	6818807	4.31363	9.01245
17A3	AX-95088060	1D	8623773	5.01106	10.3659
17A3	AX-94632395	1D	8715790	5.83371	12.36
17A3	AX-110491622	1D	19189380	4.2398	10.3275
17A3	AX-110458576	1D	19342676	4.69007	11.4027
17A3	AX-110417155	1D	19369262	4.52226	10.9646
17A3	AX-111713854	1D	19888291	4.33428	10.4854
17A3	AX-111683900	1D	19929693	4.0439	9.80257
17A3	AX-110551471	1D	19941912	4.33428	10.4854
17A3	AX-111472643	1D	19943453	4.33428	10.4854
17A3	AX-110281648	1D	20833107	4.45157	10.7841
17A3	AX-111022473	1D	21646269	4.2517	10.5165
17A3	AX-109906097	1D	21655076	4.49224	10.9539
17A3	AX-109954547	1D	21708513	4.52351	11.2644
17A3	AX-111358263	1D	21722948	4.52739	10.9777
17A3	AX-110510024	1D	21741233	4.53047	11.0093
17A3	AX-111000882	1D	21741753	4.00407	9.68536
17A3	AX-111379213	1D	21742167	4.52739	10.9777
17A3	AX-94830147	1D	24539733	4.94427	10.3781
17A3	AX-94626136	1D	36833053	4.36991	10.7653
17A3	AX-109816030	1D	408346721	4.13143	8.63475
17A3	AX-111178051	1D	408511307	4.54343	11.4427
17A3	AX-111499154	1D	408525603	4.8353	11.7671
17A3	AX-109990290	1D	408526267	4.92086	11.9875
17A3	AX-110380754	1D	408526957	5.60314	11.7409
17A3	AX-111085289	1D	408527568	4.8353	11.7671
17A3	AX-110476108	1D	408527611	4.8353	11.7671
17A3	AX-94920279	1D	408529160	5.6027	11.8249
17A3	AX-94868122	1D	408529334	5.24392	11.3808
17A3	AX-110501208	1D	408531964	4.8353	11.7671
17A3	AX-110459856	1D	408533784	4.78718	11.689
17A3	AX-110025562	1D	408554758	5.63772	11.8355
17A3	AX-109543787	1D	408555093	5.03923	12.2931
17A3	AX-111743519	1D	408555880	4.8369	11.781
17A3	AX-110101060	1D	408556022	4.8353	11.7671
17A3	AX-111060518	1D	408591672	5.97593	12.7455
17A3	AX-108796019	1D	408822216	5.35525	13.113
17A3	AX-109425261	1D	408855326	5.35525	13.113
17A3	AX-111634693	1D	409348312	5.89929	12.4768
17A3	AX-108995467	1D	409534206	6.40796	13.8991
17A3	AX-109340721	1D	409538658	5.97944	14.7505
17A3	AX-111557214	1D	409787102	5.61512	13.7919
17A3	AX-110576793	1D	409817473	5.97944	14.7505
17A3	AX-110412651	1D	409818002	5.61512	13.7919
17A3	AX-109913657	1D	409855360	5.61512	13.7919
17A3	AX-111505581	1D	409940279	5.61512	13.7919
17A3	AX-109079356	1D	410068768	5.61512	13.7919
17A3	AX-111032527	1D	410119518	6.1497	13.104
17A3	AX-111784010	1D	410253074	5.61512	13.7919
17A3	AX-110978614	1D	410453604	5.61512	13.7919
17A3	AX-95683498	1D	410464692	5.61512	13.7919
17A3	AX-110229203	1D	410492664	5.61512	13.7919
17A3	AX-95014770	1D	410506625	6.48471	16.1084
17A3	AX-109319979	1D	410596143	5.94991	14.8478
17A3	AX-111706574	1D	410743227	6.9386	17.6981
17A3	AX-110919137	1D	410750858	7.69347	17.0853
17A3	AX-109484613	1D	410791215	7.17064	15.7073
17A3	AX-94895574	1D	410792189	6.45415	16.0504
17A3	AX-94834325	1D	410792230	7.69742	17.0792
17A3	AX-110099457	1D	410797687	6.43184	15.9522
17A3	AX-109348990	1D	411085273	7.58458	19.2743
17A3	AX-109328751	1D	411192660	7.40968	18.5932
17A3	AX-111028854	1D	411193271	7.62425	19.1809
17A3	AX-111552331	1D	411236732	7.23442	18.1155
17A3	AX-111309148	1D	411311407	7.39159	18.7392
17A3	AX-109250988	1D	411320325	7.6806	19.3357
17A3	AX-109613289	1D	411374953	7.23442	18.1155
17A3	AX-111549274	1D	411375150	7.23442	18.1155
17A3	AX-108828410	1D	411377072	7.23442	18.1155
17A3	AX-108779378	1D	411399437	7.23442	18.1155
17A3	AX-110986635	1D	411526164	7.23442	18.1155
17A3	AX-108994521	1D	411558404	7.79437	17.3506
17A3	AX-111479840	1D	411568670	7.20431	18.0555
17A3	AX-108770853	1D	411733093	7.76206	19.9965
17A3	AX-86171998	1D	412023762	7.23442	18.1155
17A3	AX-111745022	1D	412024475	7.82338	17.41
17A3	AX-109566369	1D	412024548	7.28627	18.2745
17A3	AX-108925738	1D	412024681	7.23442	18.1155
17A3	AX-95125871	1D	412026392	8.08236	18.3763
17A3	AX-111677601	1D	412027564	7.23442	18.1155
17A3	AX-108908484	1D	412028502	7.6806	19.3357
17A3	AX-95630667	1D	412081300	7.23442	18.1155
17A3	AX-108825130	1D	412083232	7.23442	18.1155
17A3	AX-94938287	1D	412090490	8.5297	19.2857
17A3	AX-94485734	1D	412091120	7.97345	17.8232
17A3	AX-94516050	1D	412091150	7.14955	18.2261
17A3	AX-110486174	1D	412138042	7.80269	19.6718
17A3	AX-94798569	1D	412162795	8.6736	19.892
17A3	AX-86170791	1D	412162959	7.42574	18.7962
17A3	AX-95004153	1D	412219076	7.14336	17.868
17A3	AX-94950758	1D	412219398	8.23275	18.6879
17A3	AX-94860748	1D	412219494	8.5297	19.2857
17A3	AX-86170675	1D	412219572	7.98768	17.8608
17A3	AX-95219559	1D	412223348	7.09044	17.9075
17A3	AX-86179423	1D	412224068	8.23275	18.6879
17A3	AX-109561516	1D	412232241	7.6806	19.3357
17A3	AX-111025445	1D	412232561	7.39159	18.7392
17A3	AX-109568043	1D	412233131	7.28861	18.3055
17A3	AX-111815631	1D	412288947	7.23442	18.1155
17A3	AX-110971207	1D	412458132	7.31295	18.3293
17A3	AX-108971439	1D	412461242	5.58554	14.0168
17A3	AX-94854662	1D	412461764	8.37522	18.9693
17A3	AX-94514809	1D	412461915	7.71723	19.456
17A3	AX-110390000	1D	412494672	7.48222	18.9908
17A3	AX-109365335	1D	412495548	7.23479	18.1264
17A3	AX-108792830	1D	412513470	7.23442	18.1155
17A3	AX-111372144	1D	412798171	7.23442	18.1155
17A3	AX-111923586	1D	412798234	8.37522	18.9693
17A3	AX-110918290	1D	413063133	7.22331	18.2506
17A3	AX-110293635	1D	413186742	7.23442	18.1155
17A3	AX-111464173	1D	413214477	8.5297	19.2857
17A3	AX-94551520	1D	413214781	7.26102	18.2806
17A3	AX-111112862	1D	413222021	7.62425	19.1809
17A3	AX-109621098	1D	413223412	7.23442	18.1155
17A3	AX-109812749	1D	413232861	7.23442	18.1155
17A3	AX-111663923	1D	413295742	7.23442	18.1155
17A3	AX-108780222	1D	413297068	7.23442	18.1155
17A3	AX-110934628	1D	413307926	7.23442	18.1155
17A3	AX-110675555	1D	413314637	8.41879	20.0417
17A3	AX-110351428	1D	413318141	7.37327	18.6887
17A3	AX-111606028	1D	413326536	7.23442	18.1155
17A3	AX-110907544	1D	413357247	7.23442	18.1155
17A3	AX-109710146	1D	413400829	7.977	17.815
17A3	AX-108913301	1D	413406278	7.23442	18.1155
17A3	AX-109184713	1D	413413885	7.33546	18.4646
17A3	AX-110171105	1D	413586212	7.30508	18.3373
17A3	AX-111804778	1D	413660419	7.23442	18.1155
17A3	AX-111447299	1D	413661318	7.18926	18.209
17A3	AX-110675219	1D	413696797	8.5297	19.2857
17A3	AX-109811423	1D	413729079	7.69271	17.0668
17A3	AX-111457169	1D	413780174	7.48377	18.8146
17A3	AX-110532369	1D	413910961	7.25072	18.1598
17A3	AX-109255007	1D	414242865	7.53031	19.2323
17A3	AX-109373036	1D	414251704	7.58458	19.2743
17A3	AX-108942828	1D	414273329	7.20349	18.0721
17A3	AX-110936920	1D	414279885	7.23442	18.1155
17A3	AX-111616178	1D	414280123	7.23442	18.1155
17A3	AX-111452923	1D	414280808	7.23442	18.1155
17A3	AX-109377296	1D	414281535	7.23011	18.156
17A3	AX-109972635	1D	414282364	7.22952	18.1101
17A3	AX-110426528	1D	414282424	7.39159	18.7392
17A3	AX-111512775	1D	414301138	7.13123	17.8873
17A3	AX-109965095	1D	414303471	7.06198	17.737
17A3	AX-109355930	1D	414379755	7.43672	16.3978
17A3	AX-110809687	1D	414438397	7.0782	17.712
17A3	AX-110353477	1D	414438490	6.70574	16.6859
17A3	AX-94684992	1D	414483309	6.53159	14.1737
17A3	AX-110399424	1D	414486414	6.70574	16.6859
17A3	AX-110966348	1D	414505296	6.70574	16.6859
17A3	AX-109004764	1D	414505628	7.73511	20.1612
17A3	AX-109539502	1D	414505767	6.70001	16.7111
17A3	AX-110391295	1D	414505933	7.43672	16.3978
17A3	AX-110386535	1D	414506053	7.42069	16.3561
17A3	AX-111020440	1D	414507840	7.43672	16.3978
17A3	AX-109942030	1D	414508276	6.59568	16.4734
17A3	AX-111932920	1D	414531323	8.07677	18.2139
17A3	AX-86177772	1D	414565902	6.70574	16.6859
17A3	AX-109360131	1D	414566615	7.15094	17.8885
17A3	AX-109982733	1D	414587844	6.70574	16.6859
17A3	AX-109311936	1D	414588926	6.70574	16.6859
17A3	AX-109807094	1D	414589084	6.70574	16.6859
17A3	AX-95015996	1D	414777772	7.43672	16.3978
17A3	AX-94551136	1D	414777880	7.39961	16.5943
17A3	AX-111528499	1D	414808488	7.05841	17.824
17A3	AX-109350653	1D	415059182	6.70574	16.6859
17A3	AX-109188523	1D	415197970	6.70574	16.6859
17A3	AX-109998375	1D	415198296	6.70574	16.6859
17A3	AX-111639460	1D	415283791	7.43672	16.3978
17A3	AX-111715861	1D	415292086	6.87897	17.1524
17A3	AX-109867705	1D	415324655	7.86426	20.1135
17A3	AX-108865120	1D	415393096	6.1263	15.4509
17A3	AX-110636549	1D	415395699	6.72548	14.5632
17A3	AX-94392483	1D	415414523	6.00064	14.8065
17A3	AX-86179129	1D	415415894	6.00064	14.8065
17A3	AX-110149105	1D	415478092	5.95889	14.6962
17A3	AX-108876221	1D	415478476	5.95889	14.6962
17A3	AX-109633859	1D	415485567	5.95889	14.6962
17A3	AX-111155430	1D	415496478	6.45601	16.3768
17A3	AX-111500804	1D	415505964	5.95889	14.6962
17A3	AX-109861173	1D	415506052	5.79046	14.2522
17A3	AX-111558784	1D	415507091	5.95889	14.6962
17A3	AX-110520289	1D	415557858	5.95889	14.6962
17A3	AX-109382139	1D	415558710	5.95889	14.6962
17A3	AX-108941355	1D	415559691	5.83277	14.6619
17A3	AX-109377932	1D	415586137	5.95889	14.6962
17A3	AX-111988052	1D	415591366	5.93106	14.6546
17A3	AX-111461756	1D	415620614	6.72204	16.9063
17A3	AX-109402070	1D	415621197	5.95889	14.6962
17A3	AX-111117461	1D	415638126	5.97163	14.8037
17A3	AX-111606422	1D	415644298	5.95889	14.6962
17A3	AX-111572641	1D	415766966	6.03374	14.894
17A3	AX-110832100	1D	415805501	6.28425	15.6516
17A3	AX-109621531	1D	415806191	5.95889	14.6962
17A3	AX-108884173	1D	415923927	5.9824	14.7801
17A3	AX-111633021	1D	415982829	6.25997	15.6572
17A3	AX-109998966	1D	416017492	6.48308	16.0891
17A3	AX-109041557	1D	416040950	5.95889	14.6962
17A3	AX-109896332	1D	416094449	6.26782	15.6734
17A3	AX-110516307	1D	416098907	5.91522	14.6355
17A3	AX-111564914	1D	416099472	5.97316	14.8415
17A3	AX-111469992	1D	416100969	6.10327	15.2358
17A3	AX-109527289	1D	416101103	5.90284	15.1073
17A3	AX-95631913	1D	416101167	7.19603	15.773
17A3	AX-110595094	1D	416101207	6.12215	15.1282
17A3	AX-111698231	1D	416116488	6.03374	14.894
17A3	AX-111070898	1D	416126963	5.90504	14.554
17A3	AX-110500469	1D	416212844	7.03852	15.4438
17A3	AX-109092164	1D	416215451	5.93533	14.6472
17A3	AX-109807412	1D	416222701	5.97163	14.8037
17A3	AX-109918575	1D	416222892	6.26626	15.7908
17A3	AX-111910030	1D	416300428	5.95657	14.6973
17A3	AX-111888532	1D	416359999	6.21862	15.4556
17A3	AX-111440451	1D	416360094	5.95889	14.6962
17A3	AX-110353768	1D	416362067	5.9594	14.7108
17A3	AX-111019122	1D	416455295	6.63586	16.7252
17A3	AX-109939136	1D	416456940	5.95889	14.6962
17A3	AX-109343581	1D	471999474	4.28669	10.4154
17A3	AX-109937637	1D	483887434	4.22486	10.2075
17A3	AX-94868621	2A	209935653	4.81823	9.82195
17A3	AX-110304949	3D	156235676	6.76681	14.7425
17A3	AX-94660841	3D	191103864	7.14527	15.6993
17A3	AX-94930571	3D	191103910	7.81457	17.7549
17A3	AX-94681442	4B	36461216	4.29075	8.55915
17A3	AX-111617938	4B	37688518	4.28241	10.3536
17A3	AX-110444472	4B	37695196	4.2169	10.2172
17A3	AX-108950884	4B	37702072	4.28241	10.3536
17A3	AX-110582190	4B	37735260	4.13599	10.096
17A3	AX-109888996	4B	37845660	4.28241	10.3536
17A3	AX-110470898	4B	37846285	4.28241	10.3536
17A3	AX-110401011	4B	37849155	4.70133	9.62119
17A3	AX-110571073	4B	37849202	5.33873	13.0765
17A3	AX-109385199	4B	37853333	4.28241	10.3536
17A3	AX-111164540	4B	37855277	4.28241	10.3536
17A3	AX-111180607	4B	37858534	4.28241	10.3536
17A3	AX-111620391	4B	37867596	4.6456	11.2801
17A3	AX-108844338	4B	37868886	5.01146	12.6479
17A3	AX-109827358	4B	37872141	4.67995	11.3681
17A3	AX-110364037	4B	37921389	4.6456	11.2801
17A3	AX-110031611	4B	38003413	4.60404	11.2193
17A3	AX-109836243	4B	38021452	4.52196	11.0102
17A3	AX-94454976	4B	38028398	5.50672	11.6205
17A3	AX-111026537	4B	38278629	4.60373	11.1884
17A3	AX-94851262	4B	38282771	5.03952	12.2938
17A3	AX-111590045	4B	38371549	4.35136	10.5682
17A3	AX-110455326	4B	38454428	4.1424	9.99854
17A3	AX-108813846	4B	38454686	4.64794	11.3691
17A3	AX-109868698	4B	38456815	4.28935	10.4062
17A3	AX-110036050	4B	38471377	4.12896	10.0134
17A3	AX-109407721	4B	38757284	4.1593	10.0414
17A3	AX-108728404	4B	38780319	4.1593	10.0414
17A3	AX-109039550	4B	38782275	4.1593	10.0414
17A3	AX-111735154	4B	40436039	4.4732	10.8393
17A3	AX-95122787	4D	25987388	5.28002	11.1298
17A3	AX-94868799	4D	204711616	5.79921	12.2639
17A3	AX-95660756	4D	215185603	6.53525	14.3168
17A3	AX-109737921	7D	159004371	5.21918	10.7964
17A4	AX-110088165	1A	6318796	4.36922	10.652
17A4	AX-110362581	1A	7653135	4.44403	10.7423
17A4	AX-112286815	1A	7660066	5.37033	13.1019
17A4	AX-110984193	1A	9237700	4.96851	12.3283
17A4	AX-94605169	1A	10069861	4.58447	9.22408
17A4	AX-94453432	1A	11643797	4.30688	10.4816
17A4	AX-95226494	1A	11822108	6.40949	13.7312
17A4	AX-95020827	1A	14142813	4.2248	10.2435
17A4	AX-95246857	1A	15438484	4.40964	10.6363
17A4	AX-94949024	1A	20977893	4.04906	9.7905
17A4	AX-111172881	1A	21404563	5.34501	13.0362
17A4	AX-110567950	1A	21626816	4.48732	10.8629
17A4	AX-95084010	1A	21760081	4.20373	10.4257
17A4	AX-111554008	1A	22362327	4.12969	10.0724
17A4	AX-111047827	1A	22362517	5.44547	13.3719
17A4	AX-94923159	1A	22535043	4.83872	9.83358
17A4	AX-110574732	1A	23850918	4.48248	10.9633
17A4	AX-94666991	1A	25708709	4.75483	11.6857
17A4	AX-95207449	1A	27360593	7.74053	17.1732
17A4	AX-94996915	1A	32893727	7.6578	16.9324
17A4	AX-95010275	1A	34173810	4.48107	9.16318
17A4	AX-94695575	1A	36278865	5.75091	12.4037
17A4	AX-95163118	1A	36569624	5.58184	14.0275
17A4	AX-94722523	1A	36569647	5.19117	13.0049
17A4	AX-111514958	1A	37620063	4.72547	11.4586
17A4	AX-94572416	1A	47823957	4.56313	11.0298
17A4	AX-111542411	1A	49888526	5.11256	12.4349
17A4	AX-109501176	1A	49889760	5.06214	12.3875
17A4	AX-94567828	1A	56617584	5.56374	12.1185
17A4	AX-94630976	1A	61385116	7.22844	15.7961
17A4	AX-110419636	1A	64712204	4.42069	10.6644
17A4	AX-109001519	1A	90767977	6.09216	15.1866
17A4	AX-95010534	1A	91159925	7.14856	15.7078
17A4	AX-111199972	1A	567966576	5.68653	14.267
17A4	AX-94658472	1B	1432145	6.52984	16.152
17A4	AX-94510032	1B	3180884	4.51117	11.269
17A4	AX-95204826	1B	3861159	4.56843	9.2554
17A4	AX-94710760	1B	3861189	4.84978	9.94892
17A4	AX-109314743	1B	4223111	4.33446	10.4457
17A4	AX-109956862	1B	6474849	5.23084	12.7404
17A4	AX-108758174	1B	8254091	5.68513	11.8982
17A4	AX-110440426	1B	11860794	4.58447	9.22408
17A4	AX-110528755	1B	21354773	4.86514	11.7985
17A4	AX-94912344	1B	22074355	4.21927	10.1543
17A4	AX-94959663	1B	22109376	4.56171	9.16975
17A4	AX-110612110	1B	22109499	4.31411	8.70876
17A4	AX-108800987	1B	25931518	4.3925	10.683
17A4	AX-110967427	1B	25931997	4.31558	10.4636
17A4	AX-110377152	1B	25934593	4.18838	10.2021
17A4	AX-94622908	1B	28037285	4.83813	10.1299
17A4	AX-95165394	1B	68249033	4.18471	10.1415
17A4	AX-89654547	1B	91557574	4.36639	8.70535
17A4	AX-94561972	1B	92871986	4.36639	8.70535
17A4	AX-94670587	1B	93911247	5.26147	12.8197
17A4	AX-95093437	1B	94007263	4.62082	11.1736
17A4	AX-109648265	1B	222065158	4.8558	10.0248
17A4	AX-109447012	1B	241964379	5.06503	10.3803
17A4	AX-108923857	1B	242387648	4.44611	8.89452
17A4	AX-109514107	1B	247337165	4.36289	8.72369
17A4	AX-108902207	1B	248358836	4.41205	10.6552
17A4	AX-111525505	1B	249238373	5.18956	10.6828
17A4	AX-108822210	1B	249857827	5.18956	10.6828
17A4	AX-110994035	1B	250986312	5.18956	10.6828
17A4	AX-108819886	1B	251030048	5.0629	10.4038
17A4	AX-110514435	1B	251039124	5.18956	10.6828
17A4	AX-110041028	1B	252258452	5.18956	10.6828
17A4	AX-110530980	1B	253045212	4.60373	11.1456
17A4	AX-111486408	1B	256922599	4.01802	7.91412
17A4	AX-110394873	1B	257469021	5.18956	10.6828
17A4	AX-109939895	1B	259974936	5.18956	10.6828
17A4	AX-109037718	1B	260342795	5.18956	10.6828
17A4	AX-109491894	1B	262756819	4.90999	10.0125
17A4	AX-111604965	1B	264762000	5.18956	10.6828
17A4	AX-109036617	1B	265641835	5.34521	11.1563
17A4	AX-110420553	1B	265816027	5.18956	10.6828
17A4	AX-110043500	1B	266879623	5.31913	11.0035
17A4	AX-111122222	1B	267335708	5.18956	10.6828
17A4	AX-111139084	1B	268698914	5.18956	10.6828
17A4	AX-94436281	1D	209938	5.12375	12.8059
17A4	AX-95149559	1D	548701	6.05493	12.8168
17A4	AX-95134325	1D	572357	4.54363	9.12664
17A4	AX-108851268	1D	3761325	5.25083	12.8699
17A4	AX-94652478	1D	3958384	4.93644	12.087
17A4	AX-109019912	1D	4823498	5.45018	13.3189
17A4	AX-94885181	1D	5448955	6.52861	16.1838
17A4	AX-95221068	1D	6399521	6.95538	15.2504
17A4	AX-108832069	1D	6592108	6.44426	14.1968
17A4	AX-95088060	1D	8623773	6.40312	13.8969
17A4	AX-108991659	1D	8715487	4.58447	9.22408
17A4	AX-94632395	1D	8715790	4.45532	8.95644
17A4	AX-110640958	1D	8721102	4.18847	10.0764
17A4	AX-94618671	1D	9762532	6.26766	13.3904
17A4	AX-109348688	1D	9810004	4.18005	10.174
17A4	AX-109477318	1D	15294122	4.38017	10.5616
17A4	AX-110021143	1D	18067519	4.22118	10.5107
17A4	AX-110491622	1D	19189380	4.4725	10.8296
17A4	AX-110458576	1D	19342676	5.09508	12.3984
17A4	AX-110417155	1D	19369262	4.42571	10.6771
17A4	AX-111713854	1D	19888291	4.82017	11.6832
17A4	AX-111683900	1D	19929693	4.52892	10.9766
17A4	AX-110551471	1D	19941912	4.82017	11.6832
17A4	AX-111472643	1D	19943453	4.82017	11.6832
17A4	AX-110281648	1D	20833107	4.68499	11.3373
17A4	AX-111022473	1D	21646269	4.22826	10.5712
17A4	AX-109906097	1D	21655076	4.59039	11.1086
17A4	AX-109954547	1D	21708513	5.83806	14.6244
17A4	AX-111358263	1D	21722948	4.54062	10.9692
17A4	AX-110510024	1D	21741233	4.48275	10.8249
17A4	AX-111379213	1D	21742167	4.54062	10.9692
17A4	AX-94901148	1D	22884296	6.03767	14.8473
17A4	AX-95019049	1D	22888390	4.01819	7.88517
17A4	AX-94830147	1D	24539733	6.98299	15.4593
17A4	AX-94626136	1D	36833053	6.24166	16.171
17A4	AX-94868621	2A	209935653	4.88056	9.93437
17A4	AX-111101289	2B	549300163	4.37645	10.6092
17A4	AX-109992177	3A	93607345	4.053	9.73495
17A4	AX-111627897	4A	676361145	4.67357	11.3511
17A4	AX-94902286	4B	385930557	4.8488	10.3
17A4	AX-110525069	5A	679844110	5.42655	13.2923
17A4	AX-110087878	5B	317890356	5.16149	12.7528
17A4	AX-110602932	5B	641812451	4.52085	11.0373
17A4	AX-94904691	6A	65845630	4.28395	8.51312
17A4	AX-110194460	6A	66036298	4.28687	8.51714
17A4	AX-108974105	6A	66068378	4.4676	8.98422
17A4	AX-95683889	6A	66430533	4.27968	8.58559
17A4	AX-111163662	6A	66432806	4.33522	8.63151
17A4	AX-108951601	6A	67057633	4.38725	8.78331
17A4	AX-109520642	6A	67347005	4.27183	8.51478
17A4	AX-109921228	6A	67643831	4.20145	8.36286
17A4	AX-110445351	6A	68423592	4.22735	8.44799
17A4	AX-110045124	6A	68477228	4.37766	8.77245
17A4	AX-111047377	6A	68572013	4.07229	9.86801
17A4	AX-109854998	6A	68572788	4.33522	8.63151
17A4	AX-109864287	6A	68578030	4.07229	9.86801
17A4	AX-108988699	6A	68626300	4.38419	8.81505
17A4	AX-110984269	6A	68652265	4.28687	8.51714
17A4	AX-110561257	6A	69354594	4.28279	8.5691
17A4	AX-110057977	6A	69774677	4.17217	8.31692
17A4	AX-109372701	6A	70031652	4.6513	9.3838
17A4	AX-111170528	6A	70938295	4.22438	8.36962
17A4	AX-111759965	6A	71089201	4.17919	8.26315
17A4	AX-110929273	6A	71102634	4.14043	8.19554
17A4	AX-110416566	6A	71524752	4.22438	8.38174
17A4	AX-110368863	6A	72487192	4.14043	8.19554
17A4	AX-109449679	6A	72525480	4.13796	8.19214
17A4	AX-109497838	6A	72874837	4.22438	8.36962
17A4	AX-110026119	6A	72874875	4.13433	8.28125
17A4	AX-111467835	6A	73077302	4.22438	8.36962
17A4	AX-110002574	6A	73344367	4.22438	8.36962
17A4	AX-86167791	6A	73380324	4.09969	8.09953
17A4	AX-111737979	6A	76635344	4.06287	10.0353
17A4	AX-110985652	6A	76990868	4.00158	8.0544
17A4	AX-110191587	6A	77961958	4.63413	9.39475
17A4	AX-109920469	6A	77995074	4.56484	9.20333
17A4	AX-110573912	6A	78125554	4.63413	9.39475
17A4	AX-109984190	6A	78565075	4.5956	9.25064
17A4	AX-109296666	6A	78961901	4.23606	8.42064
17A4	AX-109416390	6A	79007349	4.5956	9.25064
17A4	AX-109899733	6A	79041971	4.00032	9.65467
17A4	AX-110586332	6A	79042696	4.38163	10.6216
17A4	AX-110915066	6A	79109496	4.30445	8.58367
17A4	AX-109337706	6A	79579383	4.22841	8.40336
17A4	AX-108871589	6A	79815395	4.5956	9.25064
17A4	AX-110527728	6A	80090154	4.5956	9.25064
17A4	AX-110422588	6A	80091310	4.44057	8.9924
17A4	AX-109298661	6A	80106438	4.51601	9.14494
17A4	AX-111675866	6A	80687798	4.22841	8.40336
17A4	AX-111522435	6A	80689722	4.64201	9.43967
17A4	AX-95651797	6A	80690773	4.5956	9.25064
17A4	AX-111726738	6A	80697364	4.37576	8.8472
17A4	AX-111170270	6A	80701356	4.56846	9.20939
17A4	AX-111523192	6A	80705365	4.5956	9.25064
17A4	AX-110617002	6A	80708330	4.29025	8.63955
17A4	AX-110621246	6A	80806701	4.63638	9.57067
17A4	AX-109971505	6A	80813538	4.70232	9.58827
17A4	AX-108996078	6A	80878268	4.01509	9.65091
17A4	AX-109308303	6A	81183258	4.75117	9.62313
17A4	AX-94395430	6A	81849812	4.75117	9.62313
17A4	AX-108750096	6A	82671659	4.73863	9.60242
17A4	AX-110656896	6A	82950949	4.00158	9.63019
17A4	AX-111042071	6A	82959183	4.70623	9.65986
17A4	AX-111800672	6A	82962376	4.6676	9.45029
17A4	AX-111451353	6A	83181868	4.01819	9.67109
17A4	AX-108736006	6A	83256109	4.75117	9.62313
17A4	AX-109029741	6A	83261502	4.20058	8.49448
17A4	AX-111150890	6A	83344627	4.75117	9.62313
17A4	AX-109351164	6A	83437991	4.02742	9.67058
17A4	AX-111671935	6A	83466842	4.9326	10.1304
17A4	AX-111103065	6A	83587754	4.51287	9.18399
17A4	AX-111053229	6A	83588023	4.0649	9.81928
17A4	AX-110566058	6A	83589026	4.26032	8.45444
17A4	AX-86165850	6A	83648058	4.08597	9.84881
17A4	AX-108972184	6A	83931651	4.69901	9.58224
17A4	AX-110433787	6A	84051550	4.07437	9.80314
17A4	AX-110460942	6A	87308381	4.02742	9.67058
17A4	AX-109892808	6A	100422885	4.15414	8.23268
17A4	AX-94856292	6B	122792520	4.38132	8.75458
17A4	AX-94494618	6B	126139836	4.19371	8.30215
17A4	AX-94832934	6B	130314308	4.24731	8.43979
17A4	AX-86167275	6B	140596886	4.45624	8.91859
17A4	AX-108921536	6B	458585372	4.79229	11.6493
17A4	AX-94815030	6D	48454191	4.33522	8.63151
17A4	AX-94568498	6D	57852316	4.17919	8.26315
17A4	AX-94885195	6D	58060524	4.22438	8.36962
17A4	AX-95203772	6D	61565032	4.72525	9.61304
17A4	AX-95129707	6D	65356387	4.45624	8.91859
17A4	AX-110994808	6D	65498478	4.74438	9.61817
17A4	AX-94628798	7A	36104245	4.17919	8.26315
17A4	AX-110650473	7A	565437283	4.27067	8.59668
17A4	AX-94718037	7B	206441580	4.07924	8.02823
17A4	AX-110296096	7D	35497309	4.21731	10.5971
17A4	AX-109737921	7D	159004371	4.67281	9.43527
17A5	AX-112286815	1A	7660066	4.17674	9.96515
17A5	AX-109299666	1A	7661715	4.36894	10.4802
17A5	AX-110099134	1A	7811702	4.33199	10.4262
17A5	AX-110984193	1A	9237700	4.4378	10.9321
17A5	AX-111647864	1A	10159147	4.26998	10.524
17A5	AX-95226494	1A	11822108	5.06639	10.3378
17A5	AX-110114506	1A	13974657	4.30652	10.3012
17A5	AX-95020827	1A	14142813	4.57787	10.9866
17A5	AX-95246857	1A	15438484	4.47119	10.7049
17A5	AX-110376062	1A	18302746	4.25243	10.1828
17A5	AX-108794567	1A	20169314	4.21479	10.0834
17A5	AX-111172881	1A	21404563	4.66837	11.2031
17A5	AX-110567950	1A	21626816	4.4492	10.6646
17A5	AX-111554008	1A	22362327	5.09845	12.553
17A5	AX-111047827	1A	22362517	6.05057	15.1844
17A5	AX-94923159	1A	22535043	4.09466	7.99884
17A5	AX-110574732	1A	23850918	4.64105	11.3149
17A5	AX-94666991	1A	25708709	4.94121	12.2957
17A5	AX-95207449	1A	27360593	6.6902	14.3272
17A5	AX-94996915	1A	32893727	7.59596	16.6807
17A5	AX-95010275	1A	34173810	4.31198	8.65434
17A5	AX-94695575	1A	36278865	5.44045	11.328
17A5	AX-95163118	1A	36569624	4.74389	11.7494
17A5	AX-94722523	1A	36569647	4.67149	11.6342
17A5	AX-111514958	1A	37620063	4.46873	10.7022
17A5	AX-111542411	1A	49888526	4.35307	10.4075
17A5	AX-109501176	1A	49889760	4.34354	10.4346
17A5	AX-94567828	1A	56617584	6.05689	13.0962
17A5	AX-94630976	1A	61385116	6.00935	12.5997
17A5	AX-110419636	1A	64712204	4.01998	9.57339
17A5	AX-109001519	1A	90767977	5.03933	12.2956
17A5	AX-95010534	1A	91159925	5.9826	12.5485
17A5	AX-109371208	1A	512639517	4.09183	9.75278
17A5	AX-111199972	1A	567966576	4.95455	12.1578
17A5	AX-94658472	1B	1432145	5.11603	12.3427
17A5	AX-94510032	1B	3180884	4.20884	10.4771
17A5	AX-108758174	1B	8254091	5.44414	11.213
17A5	AX-109896635	1B	11634373	4.11269	9.80491
17A5	AX-94865564	1B	11691947	4.55422	10.9896
17A5	AX-110528755	1B	21354773	5.12943	12.3769
17A5	AX-94912344	1B	22074355	4.00708	9.54122
17A5	AX-94959663	1B	22109376	4.36669	8.63526
17A5	AX-94630834	1B	23977656	4.22049	8.59618
17A5	AX-94622908	1B	28037285	4.41558	9.31527
17A5	AX-94565064	1B	51106476	4.04153	7.87527
17A5	AX-94636613	1B	51323703	4.02488	7.86345
17A5	AX-110460267	1B	51614703	4.04153	7.87527
17A5	AX-94670587	1B	93911247	5.13639	12.3948
17A5	AX-111525505	1B	249238373	4.05994	7.91805
17A5	AX-108822210	1B	249857827	4.05994	7.91805
17A5	AX-110994035	1B	250986312	4.05994	7.91805
17A5	AX-110514435	1B	251039124	4.05994	7.91805
17A5	AX-110041028	1B	252258452	4.05994	7.91805
17A5	AX-110394873	1B	257469021	4.05994	7.91805
17A5	AX-109939895	1B	259974936	4.05994	7.91805
17A5	AX-109037718	1B	260342795	4.05994	7.91805
17A5	AX-109491894	1B	262756819	4.07806	7.96228
17A5	AX-111604965	1B	264762000	4.05994	7.91805
17A5	AX-109036617	1B	265641835	4.15478	8.16228
17A5	AX-110420553	1B	265816027	4.05994	7.91805
17A5	AX-110043500	1B	266879623	4.28416	8.4562
17A5	AX-111122222	1B	267335708	4.05994	7.91805
17A5	AX-111139084	1B	268698914	4.05994	7.91805
17A5	AX-94436281	1D	209938	4.16686	10.2908
17A5	AX-95149559	1D	548701	5.4332	11.1864
17A5	AX-95134325	1D	572357	5.37202	11.0377
17A5	AX-94701567	1D	2110322	4.00671	9.55234
17A5	AX-109019912	1D	4823498	5.25059	12.6922
17A5	AX-94914543	1D	5448538	4.96037	10.1586
17A5	AX-94885181	1D	5448955	5.83882	14.2399
17A5	AX-110975055	1D	6320439	4.69432	11.3104
17A5	AX-95221068	1D	6399521	6.56669	14.1573
17A5	AX-108832069	1D	6592108	5.86597	12.4447
17A5	AX-95088060	1D	8623773	5.59933	11.7835
17A5	AX-94618671	1D	9762532	5.93175	12.4187
17A5	AX-109954547	1D	21708513	4.0125	9.75744
17A5	AX-94901148	1D	22884296	5.83251	14.1914
17A5	AX-94959038	1D	23436076	4.15104	10.0457
17A5	AX-94830147	1D	24539733	5.82696	12.352
17A5	AX-94626136	1D	36833053	5.60031	13.8717
17A5	AX-110010511	3A	521669456	5.07125	12.2504
17A5	AX-110525069	5A	679844110	5.83069	14.2119
17A5	AX-94745818	5B	531580797	4.34984	10.4486
17A5	AX-110602932	5B	641812451	4.51904	11.2751
17A5	AX-108921536	6B	458585372	4.76579	11.6408
17A5	AX-109352058	7A	35080978	4.2579	10.1685
19PMT	AX-111465544	1A	9573968	4.33935	10.2097
19PMT	AX-111016110	1A	505536440	5.4114	10.9942
19PMT	AX-110504397	1A	505538324	4.939	11.8248
19PMT	AX-94571120	1A	506854781	5.38889	13.0228
19PMT	AX-111134975	1A	508356214	7.32615	15.7189
19PMT	AX-95009932	1A	508555263	6.64012	14.0444
19PMT	AX-110423876	1A	511309125	4.29403	10.1603
19PMT	AX-109584649	1A	513653354	4.84044	11.5034
19PMT	AX-95202494	1A	513661874	4.85671	11.8217
19PMT	AX-94673659	1A	513661916	5.77051	11.8189
19PMT	AX-94781490	1A	513662047	5.77051	11.8189
19PMT	AX-109323788	1B	40704191	4.12687	7.94851
19PMT	AX-94425009	1B	41091751	4.07748	7.86515
19PMT	AX-110072252	1B	41092027	4.07748	7.86515
19PMT	AX-110977644	1B	41098247	4.12687	7.94851
19PMT	AX-111116890	1B	44503020	4.37989	10.5387
19PMT	AX-109444014	1B	518880038	4.093	9.76914
19PMT	AX-94799418	1B	551177164	5.00493	9.99144
19PMT	AX-94809791	1B	551179497	4.41581	10.4011
19PMT	AX-108794416	1B	554019711	4.20406	9.9096
19PMT	AX-95017670	1B	555299565	6.86957	14.6216
19PMT	AX-110366596	1B	557922790	6.69567	16.1983
19PMT	AX-110962975	1B	558521612	6.2056	14.9193
19PMT	AX-108881978	1B	561636387	5.57631	13.3235
19PMT	AX-109931531	1B	562459412	4.98672	11.8743
19PMT	AX-94840691	1B	562469078	5.62326	11.5863
19PMT	AX-94668919	1B	562892719	5.63812	11.5542
19PMT	AX-111060518	1D	408591672	4.93514	9.87907
19PMT	AX-108796019	1D	408822216	4.37248	10.2916
19PMT	AX-109425261	1D	408855326	4.37248	10.2916
19PMT	AX-111634693	1D	409348312	5.07301	10.1523
19PMT	AX-108995467	1D	409534206	5.27155	10.6642
19PMT	AX-109340721	1D	409538658	4.64811	10.9752
19PMT	AX-111557214	1D	409787102	4.68779	11.074
19PMT	AX-110576793	1D	409817473	4.81625	11.3993
19PMT	AX-110412651	1D	409818002	4.68779	11.074
19PMT	AX-109913657	1D	409855360	4.68779	11.074
19PMT	AX-111505581	1D	409940279	4.68779	11.074
19PMT	AX-109079356	1D	410068768	4.68779	11.074
19PMT	AX-111032527	1D	410119518	5.00493	9.99144
19PMT	AX-111784010	1D	410253074	4.68779	11.074
19PMT	AX-110978614	1D	410453604	4.68779	11.074
19PMT	AX-95683498	1D	410464692	4.68779	11.074
19PMT	AX-110229203	1D	410492664	4.68779	11.074
19PMT	AX-95014770	1D	410506625	5.03533	11.984
19PMT	AX-109319979	1D	410596143	4.51778	10.6621
19PMT	AX-111706574	1D	410743227	5.48973	13.2821
19PMT	AX-110919137	1D	410750858	6.05773	12.5345
19PMT	AX-109484613	1D	410791215	5.63912	11.5075
19PMT	AX-94895574	1D	410792189	4.80901	11.4316
19PMT	AX-94834325	1D	410792230	6.06486	12.5325
19PMT	AX-110099457	1D	410797687	5.25775	12.5025
19PMT	AX-109348990	1D	411085273	6.47679	15.7867
19PMT	AX-109328751	1D	411192660	6.2541	15.0444
19PMT	AX-111028854	1D	411193271	6.55193	15.8155
19PMT	AX-111552331	1D	411236732	6.2056	14.9193
19PMT	AX-111309148	1D	411311407	6.20113	14.9668
19PMT	AX-109250988	1D	411320325	6.3362	15.2564
19PMT	AX-109613289	1D	411374953	6.2056	14.9193
19PMT	AX-111549274	1D	411375150	6.2056	14.9193
19PMT	AX-108828410	1D	411377072	6.2056	14.9193
19PMT	AX-108779378	1D	411399437	6.2056	14.9193
19PMT	AX-110986635	1D	411526164	6.2056	14.9193
19PMT	AX-108994521	1D	411558404	6.85865	14.5092
19PMT	AX-111479840	1D	411568670	6.1643	14.8406
19PMT	AX-108770853	1D	411733093	6.47751	15.8545
19PMT	AX-86171998	1D	412023762	6.2056	14.9193
19PMT	AX-111745022	1D	412024475	6.76595	14.2559
19PMT	AX-109566369	1D	412024548	6.10569	14.7136
19PMT	AX-108925738	1D	412024681	6.2056	14.9193
19PMT	AX-95125871	1D	412026392	6.87767	14.6076
19PMT	AX-111677601	1D	412027564	6.21453	14.9501
19PMT	AX-108908484	1D	412028502	6.3362	15.2564
19PMT	AX-95630667	1D	412081300	6.2056	14.9193
19PMT	AX-108825130	1D	412083232	6.2056	14.9193
19PMT	AX-94938287	1D	412090490	7.05948	14.9872
19PMT	AX-94485734	1D	412091120	6.59166	13.8461
19PMT	AX-94516050	1D	412091150	6.14326	14.8544
19PMT	AX-110486174	1D	412138042	6.60519	15.9539
19PMT	AX-94798569	1D	412162795	5.33803	10.8643
19PMT	AX-86170791	1D	412162959	5.80827	14.2229
19PMT	AX-95004153	1D	412219076	6.13448	14.7362
19PMT	AX-94950758	1D	412219398	6.9199	14.6967
19PMT	AX-94860748	1D	412219494	7.05948	14.9872
19PMT	AX-86170675	1D	412219572	5.85049	12.0539
19PMT	AX-95219559	1D	412223348	6.05058	14.6816
19PMT	AX-86179423	1D	412224068	6.9199	14.6967
19PMT	AX-109561516	1D	412232241	6.3362	15.2564
19PMT	AX-111025445	1D	412232561	6.20113	14.9668
19PMT	AX-109568043	1D	412233131	6.16551	14.8842
19PMT	AX-111815631	1D	412288947	6.2056	14.9193
19PMT	AX-110971207	1D	412458132	5.79135	13.8635
19PMT	AX-108971439	1D	412461242	5.41127	13.0803
19PMT	AX-94854662	1D	412461764	7.01728	14.8987
19PMT	AX-94514809	1D	412461915	6.23615	15.0509
19PMT	AX-110390000	1D	412494672	6.32886	15.3996
19PMT	AX-109365335	1D	412495548	6.17913	14.9205
19PMT	AX-108792830	1D	412513470	6.2056	14.9193
19PMT	AX-111372144	1D	412798171	6.2056	14.9193
19PMT	AX-111923586	1D	412798234	7.01728	14.8987
19PMT	AX-110918290	1D	413063133	6.18623	14.9662
19PMT	AX-110293635	1D	413186742	6.2056	14.9193
19PMT	AX-111464173	1D	413214477	7.05948	14.9872
19PMT	AX-94551520	1D	413214781	6.21327	14.956
19PMT	AX-111112862	1D	413222021	6.57941	15.8955
19PMT	AX-109621098	1D	413223412	6.2056	14.9193
19PMT	AX-109812749	1D	413232861	6.2056	14.9193
19PMT	AX-111663923	1D	413295742	6.2056	14.9193
19PMT	AX-108780222	1D	413297068	6.2056	14.9193
19PMT	AX-110934628	1D	413307926	6.2056	14.9193
19PMT	AX-110675555	1D	413314637	6.94862	14.8209
19PMT	AX-110351428	1D	413318141	6.21468	15.0018
19PMT	AX-111606028	1D	413326536	6.2056	14.9193
19PMT	AX-110907544	1D	413357247	6.2056	14.9193
19PMT	AX-109710146	1D	413400829	6.59965	13.8441
19PMT	AX-108913301	1D	413406278	6.2056	14.9193
19PMT	AX-109184713	1D	413413885	6.44693	15.6063
19PMT	AX-110171105	1D	413586212	6.0572	14.6171
19PMT	AX-111804778	1D	413660419	6.2056	14.9193
19PMT	AX-111447299	1D	413661318	6.21025	14.9414
19PMT	AX-110675219	1D	413696797	7.05948	14.9872
19PMT	AX-109811423	1D	413729079	6.60394	13.8547
19PMT	AX-111457169	1D	413780174	5.96971	14.3355
19PMT	AX-110532369	1D	413910961	6.13096	14.7271
19PMT	AX-109255007	1D	414242865	6.55841	16.4462
19PMT	AX-109373036	1D	414251704	6.47679	15.7867
19PMT	AX-108942828	1D	414273329	6.19968	14.9163
19PMT	AX-110936920	1D	414279885	6.2056	14.9193
19PMT	AX-111616178	1D	414280123	6.2056	14.9193
19PMT	AX-111452923	1D	414280808	6.2056	14.9193
19PMT	AX-109377296	1D	414281535	6.20325	14.9203
19PMT	AX-109972635	1D	414282364	6.21772	15.0475
19PMT	AX-110426528	1D	414282424	6.20113	14.9668
19PMT	AX-111512775	1D	414301138	5.69558	13.7056
19PMT	AX-109965095	1D	414303471	5.49705	13.122
19PMT	AX-109355930	1D	414379755	5.94642	12.2447
19PMT	AX-110809687	1D	414438397	5.89671	14.1358
19PMT	AX-110353477	1D	414438490	5.56531	13.281
19PMT	AX-94684992	1D	414483309	6.0008	12.379
19PMT	AX-110399424	1D	414486414	5.56531	13.281
19PMT	AX-110966348	1D	414505296	5.56531	13.281
19PMT	AX-109004764	1D	414505628	7.12836	18.0615
19PMT	AX-109539502	1D	414505767	5.54362	13.2801
19PMT	AX-110391295	1D	414505933	5.59353	11.6135
19PMT	AX-110386535	1D	414506053	6.21321	12.8944
19PMT	AX-111020440	1D	414507840	5.94642	12.2447
19PMT	AX-109942030	1D	414508276	5.33682	12.8866
19PMT	AX-111932920	1D	414531323	6.19566	12.9487
19PMT	AX-86177772	1D	414565902	5.56531	13.281
19PMT	AX-109360131	1D	414566615	5.6921	13.6035
19PMT	AX-109982733	1D	414587844	5.56531	13.281
19PMT	AX-109311936	1D	414588926	5.56531	13.281
19PMT	AX-109807094	1D	414589084	5.56531	13.281
19PMT	AX-95015996	1D	414777772	5.94411	12.2448
19PMT	AX-94551136	1D	414777880	5.99005	12.5812
19PMT	AX-111528499	1D	414808488	5.83446	14.115
19PMT	AX-109350653	1D	415059182	5.57504	13.3121
19PMT	AX-109188523	1D	415197970	5.56531	13.281
19PMT	AX-109998375	1D	415198296	5.56531	13.281
19PMT	AX-111639460	1D	415283791	5.94642	12.2447
19PMT	AX-111715861	1D	415292086	5.63749	13.4645
19PMT	AX-109867705	1D	415324655	6.85659	16.7488
19PMT	AX-108865120	1D	415393096	4.94692	11.8594
19PMT	AX-110636549	1D	415395699	5.43872	11.0218
19PMT	AX-94392483	1D	415414523	5.06749	12.0235
19PMT	AX-86179129	1D	415415894	5.06749	12.0235
19PMT	AX-110149105	1D	415478092	4.97241	11.785
19PMT	AX-108876221	1D	415478476	4.97241	11.785
19PMT	AX-109633859	1D	415485567	4.97241	11.785
19PMT	AX-111155430	1D	415496478	5.88884	14.1155
19PMT	AX-111500804	1D	415505964	4.97241	11.785
19PMT	AX-109861173	1D	415506052	4.86355	11.5125
19PMT	AX-111558784	1D	415507091	4.97241	11.785
19PMT	AX-110520289	1D	415557858	4.97241	11.785
19PMT	AX-109382139	1D	415558710	4.97241	11.785
19PMT	AX-108941355	1D	415559691	4.85495	11.5219
19PMT	AX-109377932	1D	415586137	4.97241	11.785
19PMT	AX-111988052	1D	415591366	4.96742	11.7813
19PMT	AX-111461756	1D	415620614	5.3286	12.8155
19PMT	AX-109402070	1D	415621197	4.97241	11.785
19PMT	AX-111117461	1D	415638126	4.98348	11.8252
19PMT	AX-111606422	1D	415644298	4.97241	11.785
19PMT	AX-111572641	1D	415766966	4.86314	11.5115
19PMT	AX-110832100	1D	415805501	5.11698	12.2088
19PMT	AX-109621531	1D	415806191	4.97241	11.785
19PMT	AX-108884173	1D	415923927	4.9079	11.6264
19PMT	AX-111633021	1D	415982829	5.20353	12.4965
19PMT	AX-109998966	1D	416017492	5.3471	12.7281
19PMT	AX-109041557	1D	416040950	4.97241	11.785
19PMT	AX-109896332	1D	416094449	4.88846	11.677
19PMT	AX-110516307	1D	416098907	4.92941	11.7472
19PMT	AX-111564914	1D	416099472	4.73344	11.2044
19PMT	AX-111469992	1D	416100969	4.95344	11.783
19PMT	AX-109527289	1D	416101103	4.98909	12.2329
19PMT	AX-95631913	1D	416101167	5.77051	11.8189
19PMT	AX-110595094	1D	416101207	5.0248	11.9164
19PMT	AX-111698231	1D	416116488	4.86314	11.5115
19PMT	AX-111070898	1D	416126963	4.5752	10.794
19PMT	AX-110500469	1D	416212844	5.72754	11.7278
19PMT	AX-109092164	1D	416215451	4.86768	11.5402
19PMT	AX-109807412	1D	416222701	5.03824	11.9628
19PMT	AX-109918575	1D	416222892	5.19201	12.4863
19PMT	AX-111910030	1D	416300428	4.97269	11.7904
19PMT	AX-111888532	1D	416359999	5.16778	12.3328
19PMT	AX-111440451	1D	416360094	4.97241	11.785
19PMT	AX-110353768	1D	416362067	4.96415	11.7821
19PMT	AX-111019122	1D	416455295	5.73244	14.0327
19PMT	AX-109939136	1D	416456940	4.97241	11.785
19PMT	AX-109018467	2A	155784882	4.44248	10.4648
19PMT	AX-111096638	3A	708351473	4.79383	9.53757
19PMT	AX-110518514	3B	546184525	4.18358	8.07866
19PMT	AX-109515046	3B	549668656	4.21087	8.14303
19PMT	AX-109373224	3B	549761184	4.18358	8.07866
19PMT	AX-110598196	3B	550232173	4.04033	9.49365
19PMT	AX-109463803	3B	550667057	4.18358	8.07866
19PMT	AX-108763444	3B	551013908	4.21087	8.14303
19PMT	AX-110506738	3B	551509873	4.18358	8.07866
19PMT	AX-109851832	3B	551513778	4.18358	8.07866
19PMT	AX-111481141	3B	551521359	4.18358	8.07866
19PMT	AX-111641035	3B	552154309	4.18358	8.07866
19PMT	AX-94408881	3B	553733057	4.18358	8.07866
19PMT	AX-110304949	3D	156235676	5.71027	11.6861
19PMT	AX-94660841	3D	191103864	5.99427	12.4835
19PMT	AX-94930571	3D	191103910	6.40076	13.4034
19PMT	AX-111735154	4B	40436039	4.22445	9.92621
19PMT	AX-94868799	4D	204711616	5.1121	10.252
19PMT	AX-95660756	4D	215185603	5.44734	11.1394
19PMT	AX-111197171	5B	531298577	4.39713	10.4119
19PMT	AX-110361832	7B	714730527	4.25775	10.107
19BEM	AX-109314498	1A	7116081	4.47612	10.3817
19BEM	AX-110362581	1A	7653135	4.77424	11.7131
19BEM	AX-112286815	1A	7660066	5.11765	11.9579
19BEM	AX-108912650	1A	8162335	4.11904	9.8697
19BEM	AX-110984193	1A	9237700	5.00456	11.7703
19BEM	AX-95226494	1A	11822108	6.09379	12.4443
19BEM	AX-94894215	1A	15439130	4.33955	10.0491
19BEM	AX-94949024	1A	20977893	4.41717	10.3708
19BEM	AX-111172881	1A	21404563	5.45666	12.8001
19BEM	AX-110567950	1A	21626816	4.40499	10.2392
19BEM	AX-95084010	1A	21760081	5.26493	12.5235
19BEM	AX-111554008	1A	22362327	5.92171	14.2793
19BEM	AX-111047827	1A	22362517	6.51613	15.9755
19BEM	AX-94923159	1A	22535043	5.69746	11.4591
19BEM	AX-94929557	1A	22535694	5.34391	10.9407
19BEM	AX-110574732	1A	23850918	4.02958	9.3059
19BEM	AX-94666991	1A	25708709	6.06575	14.6107
19BEM	AX-86185252	1A	26966284	4.33569	10.0936
19BEM	AX-95207449	1A	27360593	7.69965	16.3688
19BEM	AX-94996915	1A	32893727	8.22229	17.7246
19BEM	AX-95010275	1A	34173810	4.45415	8.65084
19BEM	AX-94695575	1A	36278865	6.75402	14.3423
19BEM	AX-95163118	1A	36569624	5.54118	13.266
19BEM	AX-94722523	1A	36569647	5.55292	13.3624
19BEM	AX-111514958	1A	37620063	5.21695	12.215
19BEM	AX-94572416	1A	47823957	5.74274	13.6205
19BEM	AX-111542411	1A	49888526	5.02006	11.7167
19BEM	AX-109501176	1A	49889760	4.9498	11.6468
19BEM	AX-109938311	1A	53853404	4.2467	9.82357
19BEM	AX-94567828	1A	56617584	7.02407	14.9134
19BEM	AX-94630976	1A	61385116	6.75113	13.9947
19BEM	AX-110419636	1A	64712204	4.30348	9.96142
19BEM	AX-109001519	1A	90767977	5.3113	12.5405
19BEM	AX-95010534	1A	91159925	6.72446	13.954
19BEM	AX-111063311	1A	507833648	4.14164	9.91396
19BEM	AX-111739068	1B	1201491	4.86894	9.51863
19BEM	AX-94658472	1B	1432145	4.0415	9.32681
19BEM	AX-95140351	1B	1783720	5.00267	9.84111
19BEM	AX-94510032	1B	3180884	7.10883	17.2863
19BEM	AX-95204826	1B	3861159	4.10207	7.77527
19BEM	AX-94710760	1B	3861189	4.3411	8.32163
19BEM	AX-94425596	1B	6350605	4.75929	11.1025
19BEM	AX-108812450	1B	8229427	4.17475	9.68123
19BEM	AX-108758174	1B	8254091	6.52186	13.4367
19BEM	AX-109896635	1B	11634373	5.37325	12.5923
19BEM	AX-94865564	1B	11691947	5.70836	13.5116
19BEM	AX-95196859	1B	14148046	5.00756	11.831
19BEM	AX-94775109	1B	20587889	4.33955	10.0491
19BEM	AX-95003303	1B	20589276	4.35367	10.1216
19BEM	AX-110528755	1B	21354773	6.37656	15.1184
19BEM	AX-94912344	1B	22074355	5.73153	13.4878
19BEM	AX-94959663	1B	22109376	6.51724	13.4255
19BEM	AX-110612110	1B	22109499	6.06274	12.3452
19BEM	AX-94718886	1B	22204930	5.1481	10.167
19BEM	AX-94867615	1B	23977014	4.7732	9.29756
19BEM	AX-94630834	1B	23977656	6.05448	12.4632
19BEM	AX-110992156	1B	23979328	4.73017	9.46528
19BEM	AX-95138456	1B	24160521	4.75129	9.42021
19BEM	AX-108800987	1B	25931518	4.2098	9.80102
19BEM	AX-110967427	1B	25931997	4.23837	9.89206
19BEM	AX-110377152	1B	25934593	4.19674	9.86245
19BEM	AX-94622908	1B	28037285	5.02231	10.376
19BEM	AX-95146219	1B	86788251	4.35579	8.34168
19BEM	AX-89654547	1B	91557574	5.04563	9.92837
19BEM	AX-94561972	1B	92871986	5.04563	9.92837
19BEM	AX-94670587	1B	93911247	5.76507	13.572
19BEM	AX-94436281	1D	209938	5.09719	12.3448
19BEM	AX-95149559	1D	548701	6.12827	12.4868
19BEM	AX-95134325	1D	572357	5.9638	12.093
19BEM	AX-109019912	1D	4823498	6.40265	15.197
19BEM	AX-94914543	1D	5448538	4.23449	8.25369
19BEM	AX-94885181	1D	5448955	6.98489	16.7072
19BEM	AX-95221068	1D	6399521	6.94715	14.7315
19BEM	AX-108832069	1D	6592108	6.15821	12.7779
19BEM	AX-94773494	1D	7906507	4.54289	10.5842
19BEM	AX-95088060	1D	8623773	6.39729	13.2036
19BEM	AX-94396068	1D	9761036	4.92963	11.5877
19BEM	AX-94618671	1D	9762532	6.33774	13.13
19BEM	AX-109348688	1D	9810004	4.25421	9.96936
19BEM	AX-94649277	1D	9872887	4.10121	7.82335
19BEM	AX-94789895	1D	10180367	4.55837	8.94543
19BEM	AX-94750867	1D	11548608	4.59379	10.6877
19BEM	AX-109477318	1D	15294122	4.03539	9.31207
19BEM	AX-110491622	1D	19189380	4.04555	9.34799
19BEM	AX-110458576	1D	19342676	5.08506	11.9103
19BEM	AX-110417155	1D	19369262	4.33006	10.026
19BEM	AX-111713854	1D	19888291	4.63838	10.7782
19BEM	AX-111683900	1D	19929693	5.17444	12.1541
19BEM	AX-110551471	1D	19941912	4.63838	10.7782
19BEM	AX-111472643	1D	19943453	4.63838	10.7782
19BEM	AX-110281648	1D	20833107	4.75602	11.0666
19BEM	AX-111022473	1D	21646269	4.01678	9.52237
19BEM	AX-109906097	1D	21655076	4.56543	10.6318
19BEM	AX-109954547	1D	21708513	4.2935	10.1562
19BEM	AX-111358263	1D	21722948	4.37773	10.142
19BEM	AX-110510024	1D	21741233	4.19171	9.69983
19BEM	AX-111379213	1D	21742167	4.37773	10.142
19BEM	AX-94901148	1D	22884296	7.47139	17.9414
19BEM	AX-95019049	1D	22888390	5.13104	10.1272
19BEM	AX-94959038	1D	23436076	4.39021	10.5326
19BEM	AX-94830147	1D	24539733	6.32415	13.0574
19BEM	AX-94626136	1D	36833053	6.69797	16.5166
19BEM	AX-94868621	2A	209935653	4.3603	8.35194
19BEM	AX-110010511	3A	521669456	5.11787	11.9781
19BEM	AX-108868911	3B	621859607	5.21524	12.242
19BEM	AX-109941065	3B	684672002	4.48032	10.5263
19BEM	AX-94584550	4A	216810830	4.9303	9.66421
19BEM	AX-94902286	4B	385930557	4.47774	8.95459
19BEM	AX-108995507	4B	658176726	5.27131	12.7361
19BEM	AX-110535108	5A	496735239	4.45903	10.5057
19BEM	AX-110525069	5A	679844110	5.58444	13.1418
19BEM	AX-111596068	5B	60854216	4.57813	10.7529
19BEM	AX-110087878	5B	317890356	5.52989	13.0535
19BEM	AX-110602932	5B	641812451	4.15746	9.8837
19BEM	AX-94904691	6A	65845630	4.29807	8.21378
19BEM	AX-110194460	6A	66036298	4.27329	8.15431
19BEM	AX-108974105	6A	66068378	4.26807	8.14579
19BEM	AX-109921228	6A	67643831	4.12923	7.88032
19BEM	AX-110045124	6A	68477228	4.4308	8.65397
19BEM	AX-110984269	6A	68652265	4.27329	8.15431
19BEM	AX-110416566	6A	71524752	4.0587	7.7016
19BEM	AX-110026119	6A	72874875	4.00086	7.57947
19BEM	AX-111703588	6A	73441196	4.05348	7.65771
19BEM	AX-111152879	6A	76668633	4.51869	10.5769
19BEM	AX-110985652	6A	76990868	4.11837	7.881
19BEM	AX-110916358	6A	77102121	4.00279	7.54538
19BEM	AX-109337450	6A	77241794	4.02908	7.60757
19BEM	AX-111182262	6A	77783676	4.60588	10.8187
19BEM	AX-110191587	6A	77961958	5.08196	10.2617
19BEM	AX-109325787	6A	77976402	4.59789	10.7401
19BEM	AX-109920469	6A	77995074	5.08121	10.2571
19BEM	AX-110573912	6A	78125554	5.08196	10.2617
19BEM	AX-109984190	6A	78565075	5.21004	10.3116
19BEM	AX-109945390	6A	78567733	4.46353	10.3562
19BEM	AX-111573792	6A	78844348	4.52522	10.6997
19BEM	AX-109416390	6A	79007349	5.21004	10.3116
19BEM	AX-110586332	6A	79042696	4.71699	11.0616
19BEM	AX-109842377	6A	79405306	4.44746	10.3118
19BEM	AX-108871589	6A	79815395	5.21004	10.3116
19BEM	AX-109541445	6A	79959805	4.44746	10.3118
19BEM	AX-110527728	6A	80090154	5.21004	10.3116
19BEM	AX-110422588	6A	80091310	4.92831	9.94671
19BEM	AX-109298661	6A	80106438	5.18299	10.451
19BEM	AX-111522435	6A	80689722	4.81865	9.42261
19BEM	AX-95651797	6A	80690773	5.21004	10.3116
19BEM	AX-111170270	6A	80701356	5.10928	10.1568
19BEM	AX-110388050	6A	80704320	4.47142	10.3774
19BEM	AX-111523192	6A	80705365	5.21004	10.3116
19BEM	AX-110617002	6A	80708330	4.27038	8.19161
19BEM	AX-110626046	6A	80805350	4.44746	10.3118
19BEM	AX-110621246	6A	80806701	5.40955	10.908
19BEM	AX-109304076	6A	80808421	4.18129	9.71128
19BEM	AX-109971505	6A	80813538	4.94	9.94277
19BEM	AX-108996078	6A	80878268	4.38653	10.1863
19BEM	AX-109308303	6A	81183258	5.15638	10.1863
19BEM	AX-94395430	6A	81849812	5.15638	10.1863
19BEM	AX-108750096	6A	82671659	5.05342	10.0098
19BEM	AX-110656896	6A	82950949	4.29075	10.0094
19BEM	AX-111042071	6A	82959183	5.16647	10.2648
19BEM	AX-111800672	6A	82962376	5.10877	10.0928
19BEM	AX-111451353	6A	83181868	4.29069	10.1638
19BEM	AX-108736006	6A	83256109	5.15638	10.1863
19BEM	AX-111150890	6A	83344627	5.15638	10.1863
19BEM	AX-109351164	6A	83437991	4.39598	10.1864
19BEM	AX-111671935	6A	83466842	4.95217	9.96581
19BEM	AX-111053229	6A	83588023	4.24064	10.052
19BEM	AX-86165850	6A	83648058	4.38228	10.1977
19BEM	AX-108972184	6A	83931651	5.28276	10.6728
19BEM	AX-110433787	6A	84051550	4.50862	10.5054
19BEM	AX-110460942	6A	87308381	4.39598	10.1864
19BEM	AX-109892808	6A	100422885	4.19712	8.20792
19BEM	AX-94494618	6B	126139836	4.1	7.80591
19BEM	AX-111738553	6B	135941528	4.36318	10.1363
19BEM	AX-108921536	6B	458585372	4.07554	9.50196
19BEM	AX-109067887	6B	481677515	5.06607	11.8303
19BEM	AX-108810599	6B	483863921	5.06607	11.8303
19BEM	AX-95203772	6D	61565032	4.03559	7.6205
19BEM	AX-110994808	6D	65498478	5.14401	10.1913
19BEM	AX-94389667	6D	133293669	4.52254	8.92465
19BEM	AX-111514329	7B	41187568	5.41206	12.6978
19BEM	AX-110493724	7B	159027863	4.79567	11.2007
19AM	AX-110984193	1A	9237700	4.98041	11.8931
19AM	AX-95226494	1A	11822108	4.05003	7.78849
19AM	AX-111756420	1A	30119873	4.00391	7.64669
19AM	AX-94996915	1A	32893727	4.33085	8.43926
19AM	AX-111696669	1A	500871013	4.13174	9.66901
19AM	AX-110913879	1A	500923850	5.17692	12.2619
19AM	AX-110446572	1A	503378229	4.05045	9.46989
19AM	AX-111258477	1A	504063299	4.69215	11.0516
19AM	AX-111217660	1A	505077734	4.05225	9.4743
19AM	AX-111134975	1A	508356214	4.18082	8.36234
19AM	AX-110423876	1A	511309125	5.19998	12.7091
19AM	AX-109574837	1A	512648719	4.51882	10.6519
19AM	AX-94673659	1A	513661916	4.31292	8.35135
19AM	AX-94781490	1A	513662047	4.31292	8.35135
19AM	AX-111006232	1A	516647040	4.6033	10.8398
19AM	AX-109341674	1A	581869735	4.01407	9.38349
19AM	AX-111739068	1B	1201491	4.09617	7.8546
19AM	AX-108758174	1B	8254091	5.28994	10.635
19AM	AX-94622908	1B	28037285	4.12614	8.07709
19AM	AX-108944616	1B	40183336	4.81946	9.52648
19AM	AX-94534250	1B	40186578	4.52823	8.90618
19AM	AX-111116890	1B	44503020	4.34987	10.3791
19AM	AX-110923976	1B	45743875	4.03924	8.11569
19AM	AX-94629266	1B	48347117	4.41324	10.3675
19AM	AX-95017670	1B	555299565	5.21228	10.473
19AM	AX-110366596	1B	557922790	4.8228	11.382
19AM	AX-110962975	1B	558521612	4.21212	9.86625
19AM	AX-108881978	1B	561636387	4.22167	9.90495
19AM	AX-109931531	1B	562459412	4.04845	9.49562
19AM	AX-110427177	1B	582927346	4.79196	11.2998
19AM	AX-110408943	1B	583149268	4.01924	9.39682
19AM	AX-108974603	1B	638824488	4.03147	7.84535
19AM	AX-109339371	1B	638824896	4.0656	9.51716
19AM	AX-108844352	1B	638883721	4.0316	7.82453
19AM	AX-109580302	1B	638921129	4.0316	7.82453
19AM	AX-109833537	1B	638927916	4.02674	7.82482
19AM	AX-109340708	1B	638928522	4.07008	9.56101
19AM	AX-108921026	1B	638949381	4.00398	7.77163
19AM	AX-94885181	1D	5448955	4.7737	11.3302
19AM	AX-95221068	1D	6399521	4.16877	8.1743
19AM	AX-95088060	1D	8623773	4.29734	8.34265
19AM	AX-94830147	1D	24539733	4.42518	8.67235
19AM	AX-110919137	1D	410750858	4.38036	8.51922
19AM	AX-94834325	1D	410792230	4.38804	8.5244
19AM	AX-109348990	1D	411085273	4.53248	10.8992
19AM	AX-109328751	1D	411192660	4.4665	10.4928
19AM	AX-111028854	1D	411193271	4.97629	11.7594
19AM	AX-111552331	1D	411236732	4.21212	9.86625
19AM	AX-109250988	1D	411320325	4.37234	10.2605
19AM	AX-109613289	1D	411374953	4.21212	9.86625
19AM	AX-111549274	1D	411375150	4.21212	9.86625
19AM	AX-108828410	1D	411377072	4.21212	9.86625
19AM	AX-108779378	1D	411399437	4.21212	9.86625
19AM	AX-110986635	1D	411526164	4.21212	9.86625
19AM	AX-108994521	1D	411558404	4.91164	9.75705
19AM	AX-111479840	1D	411568670	4.1985	9.83933
19AM	AX-108770853	1D	411733093	4.16755	10.3876
19AM	AX-86171998	1D	412023762	4.21212	9.86625
19AM	AX-111745022	1D	412024475	4.06588	7.78548
19AM	AX-109566369	1D	412024548	4.43317	10.4283
19AM	AX-108925738	1D	412024681	4.21212	9.86625
19AM	AX-95125871	1D	412026392	4.43932	8.99432
19AM	AX-111677601	1D	412027564	4.22916	9.91249
19AM	AX-108908484	1D	412028502	4.37234	10.2605
19AM	AX-95630667	1D	412081300	4.21212	9.86625
19AM	AX-108825130	1D	412083232	4.21212	9.86625
19AM	AX-94938287	1D	412090490	5.06722	10.1082
19AM	AX-110486174	1D	412138042	4.79149	11.2986
19AM	AX-86170791	1D	412162959	4.36082	10.297
19AM	AX-95004153	1D	412219076	4.17253	9.76904
19AM	AX-94950758	1D	412219398	4.5021	9.13115
19AM	AX-94860748	1D	412219494	5.06722	10.1082
19AM	AX-95219559	1D	412223348	4.1244	9.69576
19AM	AX-86179423	1D	412224068	4.5021	9.13115
19AM	AX-109561516	1D	412232241	4.37234	10.2605
19AM	AX-109568043	1D	412233131	4.16151	9.78549
19AM	AX-111815631	1D	412288947	4.21212	9.86625
19AM	AX-94854662	1D	412461764	5.00289	9.97221
19AM	AX-94514809	1D	412461915	5.26481	12.5048
19AM	AX-110390000	1D	412494672	4.24735	10.1798
19AM	AX-109365335	1D	412495548	4.16187	9.81338
19AM	AX-108792830	1D	412513470	4.21212	9.86625
19AM	AX-111372144	1D	412798171	4.21212	9.86625
19AM	AX-111923586	1D	412798234	5.00289	9.97221
19AM	AX-110918290	1D	413063133	4.18818	9.87674
19AM	AX-110293635	1D	413186742	4.21212	9.86625
19AM	AX-111464173	1D	413214477	5.06722	10.1082
19AM	AX-94551520	1D	413214781	4.40652	10.3608
19AM	AX-111112862	1D	413222021	5.03029	11.9003
19AM	AX-109621098	1D	413223412	4.21212	9.86625
19AM	AX-109812749	1D	413232861	4.21212	9.86625
19AM	AX-111663923	1D	413295742	4.21212	9.86625
19AM	AX-108780222	1D	413297068	4.21212	9.86625
19AM	AX-110934628	1D	413307926	4.21212	9.86625
19AM	AX-110675555	1D	413314637	5.16285	10.4421
19AM	AX-111606028	1D	413326536	4.21212	9.86625
19AM	AX-110907544	1D	413357247	4.21212	9.86625
19AM	AX-108913301	1D	413406278	4.21212	9.86625
19AM	AX-109184713	1D	413413885	4.38745	10.3091
19AM	AX-110171105	1D	413586212	4.2373	9.94753
19AM	AX-111804778	1D	413660419	4.21212	9.86625
19AM	AX-111447299	1D	413661318	4.21733	9.88258
19AM	AX-110675219	1D	413696797	5.06722	10.1082
19AM	AX-110532369	1D	413910961	4.55418	10.7096
19AM	AX-109255007	1D	414242865	4.65591	11.4713
19AM	AX-109373036	1D	414251704	4.53248	10.8992
19AM	AX-108942828	1D	414273329	4.211	9.86643
19AM	AX-110936920	1D	414279885	4.21212	9.86625
19AM	AX-111616178	1D	414280123	4.21212	9.86625
19AM	AX-111452923	1D	414280808	4.21212	9.86625
19AM	AX-109377296	1D	414281535	4.21243	9.87276
19AM	AX-109972635	1D	414282364	4.22641	9.97471
19AM	AX-111512775	1D	414301138	4.18436	9.85779
19AM	AX-109965095	1D	414303471	4.70897	11.1108
19AM	AX-110809687	1D	414438397	4.75289	11.2369
19AM	AX-110353477	1D	414438490	4.0231	9.40298
19AM	AX-94684992	1D	414483309	4.02684	7.69692
19AM	AX-110399424	1D	414486414	4.0231	9.40298
19AM	AX-110966348	1D	414505296	4.0231	9.40298
19AM	AX-109004764	1D	414505628	4.80892	11.8351
19AM	AX-109539502	1D	414505767	4.00058	9.37195
19AM	AX-86177772	1D	414565902	4.0231	9.40298
19AM	AX-109360131	1D	414566615	4.17735	9.78087
19AM	AX-109982733	1D	414587844	4.0231	9.40298
19AM	AX-109311936	1D	414588926	4.0231	9.40298
19AM	AX-109807094	1D	414589084	4.0231	9.40298
19AM	AX-111528499	1D	414808488	4.34591	10.4279
19AM	AX-109350653	1D	415059182	4.03996	9.44833
19AM	AX-109188523	1D	415197970	4.0231	9.40298
19AM	AX-109998375	1D	415198296	4.0231	9.40298
19AM	AX-111715861	1D	415292086	4.29558	10.0714
19AM	AX-109867705	1D	415324655	4.37284	10.6692
19AM	AX-109998966	1D	416017492	4.05849	9.48957
19AM	AX-95631913	1D	416101167	4.31292	8.35135
19AM	AX-110500469	1D	416212844	4.24918	8.2173
19AM	AX-109807412	1D	416222701	4.32133	10.1505
19AM	AX-111888532	1D	416359999	4.28324	10.0556
19AM	AX-111019122	1D	416455295	5.1605	12.563
19AM	AX-108740497	2A	514735652	4.09768	9.58553
19AM	AX-111721433	2A	767791672	4.68841	11.0424
19AM	AX-110973061	2A	767797424	4.24074	9.93655
19AM	AX-111520470	2A	767800754	4.10375	9.6072
19AM	AX-109997877	2A	772968383	4.49756	10.7528
19AM	AX-110637466	2B	6210025	4.12327	9.78599
19AM	AX-109311433	2B	18266875	6.05662	14.4925
19AM	AX-108806563	2B	18802287	4.39185	10.3086
19AM	AX-109438856	2D	555166009	4.02916	9.65292
19AM	AX-110474975	3A	730142004	4.01247	9.37701
19AM	AX-109345874	3A	730324768	4.01247	9.37701
19AM	AX-110304949	3D	156235676	4.28628	8.30267
19AM	AX-94660841	3D	191103864	4.70654	9.26735
19AM	AX-94930571	3D	191103910	4.77799	9.51017
19AM	AX-109380654	3D	603217131	4.02628	9.46277
19AM	AX-111759651	4A	605781362	4.01127	9.43506
19AM	AX-110537188	5B	666125928	4.1269	9.80433
19AM	AX-110589446	5D	13212284	4.48549	10.5397
19AM	AX-86173055	6B	577478915	4.41289	10.3638
19AM	AX-94454757	6B	664197666	4.81387	9.51341
19AM	AX-94394407	6B	664197696	4.81387	9.51341
19PM	AX-112286815	1A	7660066	4.48602	10.4671
19PM	AX-110984193	1A	9237700	5.22436	12.3893
19PM	AX-95226494	1A	11822108	5.40459	10.8482
19PM	AX-111172881	1A	21404563	5.7844	13.7007
19PM	AX-110567950	1A	21626816	4.83194	11.3786
19PM	AX-95084010	1A	21760081	4.63586	11.4074
19PM	AX-111554008	1A	22362327	5.23089	12.5348
19PM	AX-111047827	1A	22362517	6.64152	16.3411
19PM	AX-94923159	1A	22535043	4.23369	8.11202
19PM	AX-110574732	1A	23850918	5.00326	11.862
19PM	AX-94666991	1A	25708709	5.56639	13.3606
19PM	AX-86185252	1A	26966284	4.23097	9.91285
19PM	AX-95207449	1A	27360593	5.90813	12.0908
19PM	AX-94996915	1A	32893727	6.64726	13.8653
19PM	AX-95010275	1A	34173810	5.95917	12.2226
19PM	AX-94695575	1A	36278865	5.7615	11.8812
19PM	AX-95163118	1A	36569624	5.43521	13.0699
19PM	AX-94722523	1A	36569647	5.37551	13.0814
19PM	AX-111514958	1A	37620063	5.28577	12.5356
19PM	AX-94572416	1A	47823957	4.21099	9.80837
19PM	AX-94567828	1A	56617584	5.45473	11.2217
19PM	AX-94630976	1A	61385116	5.9212	12.0618
19PM	AX-110419636	1A	64712204	4.09483	9.51135
19PM	AX-109001519	1A	90767977	5.53073	13.1814
19PM	AX-95010534	1A	91159925	5.95106	12.1619
19PM	AX-109993075	1A	510711861	4.24851	9.88823
19PM	AX-111739068	1B	1201491	4.33766	8.3493
19PM	AX-108966369	1B	1254928	4.21257	9.90687
19PM	AX-94658472	1B	1432145	4.01992	9.32928
19PM	AX-89656150	1B	1528269	4.0601	7.71776
19PM	AX-94510032	1B	3180884	4.40652	10.376
19PM	AX-94425596	1B	6350605	4.14739	9.64939
19PM	AX-108812450	1B	8229427	4.53074	10.5831
19PM	AX-108758174	1B	8254091	5.31918	10.6293
19PM	AX-109896635	1B	11634373	4.23986	9.86469
19PM	AX-94865564	1B	11691947	4.84494	11.5133
19PM	AX-110528755	1B	21354773	5.38679	12.7003
19PM	AX-94912344	1B	22074355	4.59118	10.7254
19PM	AX-94959663	1B	22109376	5.35957	10.7246
19PM	AX-110612110	1B	22109499	4.8888	9.72062
19PM	AX-94718886	1B	22204930	4.28394	8.2266
19PM	AX-94630834	1B	23977656	5.26848	10.737
19PM	AX-95138456	1B	24160521	4.28935	8.34282
19PM	AX-111721597	1B	47182357	4.21597	9.80639
19PM	AX-111085015	1B	47183283	4.31523	10.0898
19PM	AX-108979301	1B	49016515	5.29078	10.5623
19PM	AX-95011101	1B	52900817	4.6993	9.18107
19PM	AX-109936467	1B	52904137	4.693	11.0252
19PM	AX-111186398	1B	53050223	4.92557	11.5511
19PM	AX-111537868	1B	53928440	5.1878	10.3201
19PM	AX-108809396	1B	54859863	5.1878	10.3201
19PM	AX-110600147	1B	55339006	5.10511	12.0466
19PM	AX-108993026	1B	55428536	4.41907	8.53568
19PM	AX-109903077	1B	56140324	4.84889	11.3844
19PM	AX-94757899	1B	56311916	4.41907	8.53568
19PM	AX-108755777	1B	56316542	4.41673	10.2972
19PM	AX-110575163	1B	56921657	4.72068	9.23056
19PM	AX-109996328	1B	57004488	5.28551	12.5768
19PM	AX-89654547	1B	91557574	4.59785	8.94675
19PM	AX-94561972	1B	92871986	4.59785	8.94675
19PM	AX-94670587	1B	93911247	5.37637	12.6742
19PM	AX-94436281	1D	209938	4.38709	10.6146
19PM	AX-95149559	1D	548701	6.45877	13.3619
19PM	AX-95134325	1D	572357	5.10689	10.1302
19PM	AX-109019912	1D	4823498	5.73398	13.6291
19PM	AX-94885181	1D	5448955	6.21388	14.9023
19PM	AX-95221068	1D	6399521	6.0925	12.5935
19PM	AX-108832069	1D	6592108	5.4351	11.5155
19PM	AX-94773494	1D	7906507	4.33317	10.1954
19PM	AX-95088060	1D	8623773	5.56598	11.3335
19PM	AX-94618671	1D	9762532	5.30218	10.6539
19PM	AX-94789895	1D	10180367	4.01185	7.74031
19PM	AX-109954547	1D	21708513	4.07473	9.54592
19PM	AX-94901148	1D	22884296	6.28069	14.9621
19PM	AX-94830147	1D	24539733	5.8666	12.0682
19PM	AX-94626136	1D	36833053	6.021	14.6138
19PM	AX-110425155	2B	439983109	4.06275	9.70571
19PM	AX-108804388	2D	650871010	4.24605	10.0381
19PM	AX-110945319	3A	8993663	4.99614	11.7296
19PM	AX-110010511	3A	521669456	4.57724	10.7444
19PM	AX-108868911	3B	621859607	4.28461	10.0841
19PM	AX-109941065	3B	684672002	4.05214	9.55459
19PM	AX-111032525	3D	605214968	4.15121	9.75148
19PM	AX-108995507	4B	658176726	4.26655	10.3385
19PM	AX-110525069	5A	679844110	5.14124	12.0931
19PM	AX-110602932	5B	641812451	4.90355	11.8836
19PM	AX-109787548	5D	341595540	4.01597	9.3197
19PM	AX-109081243	5D	341945987	4.01597	9.3197
19PM	AX-108801168	5D	342160271	4.10164	9.63032
19PM	AX-110894967	5D	342170847	4.01597	9.3197
19PM	AX-108752952	6A	26263962	4.11272	9.59261
19PM	AX-110191587	6A	77961958	4.0545	7.96722
19PM	AX-109920469	6A	77995074	4.07087	8.00252
19PM	AX-110573912	6A	78125554	4.0545	7.96722
19PM	AX-109984190	6A	78565075	4.29608	8.2543
19PM	AX-109416390	6A	79007349	4.29608	8.2543
19PM	AX-108871589	6A	79815395	4.29608	8.2543
19PM	AX-110527728	6A	80090154	4.29608	8.2543
19PM	AX-110422588	6A	80091310	4.05017	7.99462
19PM	AX-109298661	6A	80106438	4.35134	8.57774
19PM	AX-95651797	6A	80690773	4.29608	8.2543
19PM	AX-111170270	6A	80701356	4.07795	7.86717
19PM	AX-111523192	6A	80705365	4.29608	8.2543
19PM	AX-110617002	6A	80708330	4.03558	7.7057
19PM	AX-110621246	6A	80806701	4.50066	8.84917
19PM	AX-109971505	6A	80813538	4.00143	7.8487
19PM	AX-109308303	6A	81183258	4.18053	7.99102
19PM	AX-94395430	6A	81849812	4.18053	7.99102
19PM	AX-111042071	6A	82959183	4.18695	8.06218
19PM	AX-111800672	6A	82962376	4.3035	8.27891
19PM	AX-108736006	6A	83256109	4.18053	7.99102
19PM	AX-111150890	6A	83344627	4.18053	7.99102
19PM	AX-108972184	6A	83931651	4.56254	8.98698
19PM	AX-108921536	6B	458585372	4.71713	11.1528
19PM	AX-109423127	6B	481198357	4.01959	8.26623
19PM	AX-109067887	6B	481677515	6.50375	15.5337
19PM	AX-108810599	6B	483863921	6.50375	15.5337
19PM	AX-111023468	6B	522424524	4.02698	7.6428
19PM	AX-109576729	6B	526105572	4.0038	7.86928
19PM	AX-95141527	6B	526477211	4.04187	7.67822
19PM	AX-109293663	6B	526718024	4.31794	8.34626
19PM	AX-110525012	6B	527626717	4.02675	7.66732
19PM	AX-109600667	6B	527723265	4.05722	7.93879
19PM	AX-110131413	6B	527828932	4.66163	10.8989
19PM	AX-109828905	6B	527936547	4.63251	9.31697
19PM	AX-108918059	6B	529337598	4.02891	7.65424
19PM	AX-111004325	6B	529469968	4.02035	7.78006
19PM	AX-111546330	6B	529470245	4.27147	8.41264
19PM	AX-109325416	6B	529701624	4.28179	8.27446
19PM	AX-111464949	6B	560704362	4.08956	9.49853
19PM	AX-110994808	6D	65498478	4.18038	8.02174
19PM	AX-110945644	7A	290276014	4.22486	8.0919
19PM	AX-109463936	7A	290609597	4.22486	8.0919
19PM	AX-111468690	7A	291423429	4.19367	8.21989
19PM	AX-111489738	7B	157182950	4.48481	8.77944
19PM	AX-110493724	7B	159027863	4.17685	9.72743
19PM	AX-109498000	7B	399235916	4.02698	7.6428
19A1	AX-110984193	1A	9237700	4.38789	10.5273
19A1	AX-95226494	1A	11822108	4.82245	9.6644
19A1	AX-95207449	1A	27360593	4.06045	7.80826
19A1	AX-111756420	1A	30119873	4.35083	8.47679
19A1	AX-94996915	1A	32893727	5.13946	10.4653
19A1	AX-94695575	1A	36278865	4.37188	9.13468
19A1	AX-94630976	1A	61385116	4.08751	7.868
19A1	AX-95010534	1A	91159925	4.1233	7.97595
19A1	AX-110913879	1A	500923850	4.3986	10.369
19A1	AX-111258477	1A	504063299	4.04893	9.50627
19A1	AX-110458301	1A	504282657	4.28026	8.32678
19A1	AX-111147084	1A	504442596	4.13645	9.72156
19A1	AX-111534854	1A	504522213	4.13645	9.72156
19A1	AX-111020246	1A	504577450	4.13645	9.72156
19A1	AX-110120293	1A	504579165	4.13645	9.72156
19A1	AX-108824116	1A	504582005	4.13645	9.72156
19A1	AX-111753095	1A	504582484	4.13645	9.72156
[truncated: 4,188 more rows]

## Sheet: S5
Table S5 QTLs for Glutopeak parameters detected in association panel based on three environments and BLUP values.
QTL	Peak SNP	Chromosome	Position(bp)	-log10(P)	R2 (%)	Environment
PMT
QPMT.1AS.1	AX-95226494	1A	11822108	4.05-8.45	7.79-18.51	E1
QPMT.1BL.3	AX-110366596	1B	557922790	4.05-8.55	8.17-20.56	E1、E2、E3、E4
QPMT.1DS.1	AX-94632395	1D	8715790	4.00－5.83	8.26－12.36	E1
QPMT.1DS.2	AX-94830147	1D	24539733	4.18－8.88	8.30－19.89	E1
QPMT.1DL.1	AX-109004764	1D	414505628	4.00-9.18	7.71-24.21	E1、E2、E3、E4
QPMT.3AL.2	AX-111083649	3A	718755069	4.32-4.92	9.54-11.65	E2、E3
QPMT.3BL	AX-109515046	3B	549668656	4.12－4.53	7.92－8.80	E3
QPMT.3DS.1	AX-110304949	3D	156235676	4.15-7.44	8.05-15.98	E1、E2、E3、E4
QPMT.3DS.2	AX-94930571	3D	191103910	4.01-8.07	8.41-18.05	E1、E2、E3、E4
QPMT.4BS.2	AX-108844338	4B	37868886	4.04-5.22	8.81-12.65	E1、E2、E4
QPMT.4DS	AX-95122787	4D	25987388	4.07-5.37	7.82-11.13	E1、E4
QPMT.4DL	AX-95660756	4D	215185603	4.36-7.03	8.84-15.35	E1、E2、E3、E4
QPMT.5BL.1	AX-111197171	5B	531298577	4.10-5.21	9.66-12.42	E2、E3、E4
QPMT.7AL.2	AX-108936613	7A	727691766	4.05-4.27	7.86-8.21	E1、E4
BEM
QBEM.1AS.1	AX-95226494	1A	11822108	4.05-8.45	7.79-18.51	E1、E2、E3、E4
QBEM.1AS.2	AX-94996915	1A	32893727	4.00－10.20	7.65－23.08	E1、E2、E3、E4
QBEM.1AS.3	AX-94630976	1A	61385116	4.02－8.32	7.87－18.20	E1、E2、E3、E4
QBEM.1AL.1	AX-109371208	1A	512639517	4.03－4.23	9.36－9.85	E1、E4
QBEM.1BS.1	AX-94710760	1B	3861189	4.01－9.52	7.67－21.25	E1、E2、E3、E4
QBEM.1BS.2	AX-94622908	1B	28037285	4.01-6.85	7.68-14.44	E1、E2、E3、E4
QBEM.1BS.6	AX-109648265	1B	222065158	4.02-5.26	7.64-10.60	E3、E4
QBEM.1BL.1	AX-109447012	1B	241964379	4.00－5.26	7.60－10.60	E3、E4
QBEM.1BL.2	AX-109036617	1B	265641835	4.00－5.71	7.60－11.78	E3、E4
QBEM.1DS.2	AX-94830147	1D	24539733	4.18－8.88	8.30－19.89	E1、E2、E3、E4
QBEM.2AS	AX-94868621	2A	209935653	4.12-6.50	8.06-13.58	E2、E3、E4
QBEM.3AL.1	AX-110010511	3A	521669456	4.22-5.61	9.90-13.37	E1、E2、E3、E4
QBEM.4AS	AX-94584550	4A	216810830	4.21-5.09	8.07-10.16	E2、E4
QBEM.4BL.1	AX-94902286	4B	385930557	4.09－5.69	8.06－11.94	E2、E3、E4
QBEM.4BL.3	AX-108995507	4B	658176726	4.27-5.27	10.34-12.94	E2、E4
QBEM.5AL.2	AX-110525069	5A	679844110	4.03－8.47	9.46－21.04	E1、E2、E3、E4
QBEM.5BL.2	AX-110602932	5B	641812451	4.16-5.33	9.88-13.01	E2、E4
QBEM.6AS.1	AX-108972184	6A	83931651	4.00－5.28	7.71－10.67	E2、E3、E4
QBEM.6AS.2	AX-109892808	6A	100422885	4.15-4.20	8.21-8.26	E2
QBEM.6BL.1	AX-108921536	6B	458585372	4.05-5.31	9.47-12.73	E2
QBEM.6BL.2	AX-109067887	6B	481677515	4.01－6.50	8.17－15.53	E2、E4
QBEM.6DS.3	AX-110994808	6D	65498478	4.00－5.14	7.56－10.19	E2、E4
QBEM.6DS.4	AX-94389667	6D	133293669	4.03－5.07	7.94－10.30	E2、E3、E4
QBEM.7BS.1	AX-111514329	7B	41187568	4.15-5.41	9.73-12.74	E2、E4
QBEM.7BS.3	AX-110493724	7B	159027863	4.18－5.84	8.42－13.93	E2、E3、E4
AM
QAM.1AS.1	AX-95226494	1A	11822108	4.05-8.45	7.79-18.51	E1、E2、E4
QAM.1AS.2	AX-94996915	1A	32893727	4.00－10.20	7.65－23.08	E1、E2、E4
QAM.1AS.3	AX-94630976	1A	61385116	4.02－8.32	7.87－18.20	E1、E4
QAM.1BS.1	AX-94710760	1B	3861189	4.01－9.52	7.67－21.25	E1、E2、E4
QAM.1BS.2	AX-94622908	1B	28037285	4.01-6.85	7.68-14.44	E2
QAM.1BL.3	AX-110366596	1B	557922790	4.05-8.55	8.17-20.56	E1、E2、E3、E4
QAM.1BL.4	AX-110427177	1B	582927346	4.00－4.79	9.40－11.35	E1、E2、E4
QAM.1BL.6	AX-108859860	1B	639001220	4.05－4.86	7.78－9.72	E3、E4
QAM.1DS.1	AX-94632395	1D	8715790	4.00－5.83	8.26－12.36	E1
QAM.1DS.2	AX-94830147	1D	24539733	4.18－8.88	8.30－19.89	E1、E2、E4
QAM.1DL.1	AX-109004764	1D	414505628	4.00-9.18	7.71-24.21	E1、E2、E4
QAM.2AS	AX-94868621	2A	209935653	4.12-6.50	8.06-13.58	E1
QAM.3BL	AX-109515046	3B	549668656	4.12－4.53	7.92－8.80	E1、E4
QAM.3DS.1	AX-110304949	3D	156235676	4.15-7.44	8.05-15.98	E2、E3、E4
QAM.3DS.2	AX-94930571	3D	191103910	4.01-8.07	8.41-18.05	E2、E3、E4
QAM.3DL	AX-109380654	3D	603217131	4.03-4.69	9.46-11.15	E2
QAM.5AL.1	AX-111094296	5A	374629792	4.12-4.41	9.61-10.31	E3、E4
QAM.6BL.4	AX-94454757	6B	664197666	4.01-4.81	7.66-9.51	E2
QAM.6DS.1	AX-94860902	6D	16138807	4.02-4.25	7.72-8.41	E1
QAM.7DS.2	AX-109737921	7D	159004371	4.01-6.64	7.69-13.91	E1
PM
QPM.1AS.1	AX-95226494	1A	11822108	4.05-8.45	7.79-18.51	E1、E2、E3、E4
QPM.1AS.2	AX-94996915	1A	32893727	4.00－10.20	7.65－23.08	E1、E2、E3、E4
QPM.1AS.3	AX-94630976	1A	61385116	4.02－8.32	7.87－18.20	E1、E2、E3、E4
QPM.1AL.2	AX-111199972	1A	567966576	4.01－7.09	9.71－17.59	E1、E2、E3、E4
QPM.1BS.4	AX-109996328	1B	57004488	4.01－5.45	7.67－12.58	E1、E2、E3、E4
QPM.1BS.6	AX-109648265	1B	222065158	4.02-5.26	7.64-10.60	E3、E4
QPM.1BL.1	AX-109447012	1B	241964379	4.00－5.26	7.60－10.60	E3、E4
QPM.1BL.2	AX-109036617	1B	265641835	4.00－5.71	7.60－11.78	E1、E3、E4
QPM.1DS.2	AX-94830147	1D	24539733	4.18－8.88	8.30－19.89	E1、E2、E3、E4
QPM.2BS.2	AX-109341156	2B	170077325	4.15-4.17	9.67-9.75	E1
QPM.4AL	AX-109460694	4A	706857186	4.00-4.67	9.37-11.01	E1、E4
QPM.4BL.1	AX-94902286	4B	385930557	4.09－5.69	8.06－11.94	E1
QPM.4BL.2	AX-109037159	4B	575843181	4.08-4.12	9.58-9.62	E1、E4
QPM.4BL.3	AX-108995507	4B	658176726	4.27-5.27	10.34-12.94	E2、E3、E4
QPM.5AL.2	AX-110525069	5A	679844110	4.03－8.47	9.46－21.04	E1、E2、E3、E4
QPM.5BL.2	AX-110602932	5B	641812451	4.16-5.33	9.88-13.01	E1、E2、E4
QPM.6AS.1	AX-108972184	6A	83931651	4.00－5.28	7.71－10.67	E2、E4
QPM.6BL.1	AX-108921536	6B	458585372	4.05-5.31	9.47-12.73	E1、E2、E4
QPM.6BL.2	AX-109067887	6B	481677515	4.01－6.50	8.17－15.53	E2、E3、E4
QPM.6DS.3	AX-110994808	6D	65498478	4.00－5.14	7.56－10.19	E2、E4
QPM.6DS.4	AX-94389667	6D	133293669	4.03－5.07	7.94－10.30	E3、E4
QPM.7BS.1	AX-111514329	7B	41187568	4.15-5.41	9.73-12.74	E4
QPM.7BS.3	AX-110493724	7B	159027863	4.18－5.84	8.42－13.93	E2、E3、E4
QPM.7DS.1	AX-110296096	7D	35497309	4.22-4.95	10.60-11.92	E1
QPM.7DS.2	AX-109737921	7D	159004371	4.01-6.64	7.69-13.91	E4
A1
QA1.1AS.1	AX-95226494	1A	11822108	4.05-8.45	7.79-18.51	E1、E2、E3、E4
QA1.1AS.2	AX-94996915	1A	32893727	4.00－10.20	7.65－23.08	E1、E2、E3、E4
QA1.1AS.3	AX-94630976	1A	61385116	4.02－8.32	7.87－18.20	E1、E2、E3、E4
QA1.1AL.2	AX-111199972	1A	567966576	4.01－7.09	9.71－17.59	E1
QA1.1BS.1	AX-94710760	1B	3861189	4.01－9.52	7.67－21.25	E1、E2、E4
QA1.1BS.2	AX-94622908	1B	28037285	4.01-6.85	7.68-14.44	E2、E4
QA1.1BL.3	AX-110366596	1B	557922790	4.05-8.55	8.17-20.56	E1、E2、E3、E4
QA1.1BL.4	AX-110427177	1B	582927346	4.00－4.79	9.40－11.35	E1、E2、E4
QA1.1BL.5	AX-112286983	1B	600887751	4.31-4.95	8.72-10.26	E1
QA1.1BL.6	AX-108859860	1B	639001220	4.05－4.86	7.78－9.72	E3
QA1.1DS.2	AX-94830147	1D	24539733	4.18－8.88	8.30－19.89	E1、E2、E4
QA1.1DL.1	AX-109004764	1D	414505628	4.00-9.18	7.71-24.21	E1、E2、E3、E4
QA1.1DL.2	AX-110669187	1D	442440588	4.53-5.91	11.00-12.69	E1
QA1.2AS	AX-94868621	2A	209935653	4.12-6.50	8.06-13.58	E1
QA1.2BS.1	AX-109311433	2B	18266875	4.13－6.06	9.63－14.49	E2
QA1.3BL	AX-109515046	3B	549668656	4.12－4.53	7.92－8.80	E3
QA1.3DS.1	AX-110304949	3D	156235676	4.15-7.44	8.05-15.98	E1、E2、E4
QA1.3DS.2	AX-94930571	3D	191103910	4.01-8.07	8.41-18.05	E1、E2、E4
QA1.3DL	AX-109380654	3D	603217131	4.03-4.69	9.46-11.15	E4
QA1.4BL.1	AX-94902286	4B	385930557	4.09－5.69	8.06－11.94	E1、E3、E4
QA1.4DL	AX-95660756	4D	215185603	4.36-7.03	8.84-15.35	E2
QA1.5AL.2	AX-110525069	5A	679844110	4.03－8.47	9.46－21.04	E1、E3、E4
QA1.5BL.1	AX-111197171	5B	531298577	4.10-5.21	9.66-12.42	E3
QA1.6BL.4	AX-94454757	6B	664197666	4.01-4.81	7.66-9.51	E2
QA1.6BL.5	AX-111703724	6B	716259786	4.41－5.37	8.84－10.85	E3
QA1.6DS.1	AX-94860902	6D	16138807	4.02-4.25	7.72-8.41	E2、E3
QA1.7AL.1	AX-109482366	7A	511506503	4.38－4.88	10.76－12.13	E1
QA1.7BS.2	AX-109347143	7B	126616788	4.05-4.57	9.77-11.08	E1
QA1.7BL.2	AX-110371882	7B	743217182	4.03－4.26	7.73－8.28	E3
QA1.7DS.2	AX-109737921	7D	159004371	4.01-6.64	7.69-13.91	E1、E2
QA1.7DL	AX-110940775	7D	632338287	4.12-4.38	10.21-10.98	E3
A2
QA2.1AS.1	AX-95226494	1A	11822108	4.05-8.45	7.79-18.51	E1、E2、E3、E4
QA2.1AS.2	AX-94996915	1A	32893727	4.00－10.20	7.65－23.08	E1、E2、E3、E4
QA2.1AS.3	AX-94630976	1A	61385116	4.02－8.32	7.87－18.20	E1、E2、E3、E4
QA2.1BL.3	AX-110366596	1B	557922790	4.05-8.55	8.17-20.56	E2、E4
QA2.1BL.4	AX-110427177	1B	582927346	4.00－4.79	9.40－11.35	E2
QA2.1BL.5	AX-112286983	1B	600887751	4.31-4.95	8.72-10.26	E1
QA2.1BL.6	AX-108859860	1B	639001220	4.05－4.86	7.78－9.72	E3、E4
QA2.1DS.2	AX-94830147	1D	24539733	4.18－8.88	8.30－19.89	E2
QA2.1DL.1	AX-109004764	1D	414505628	4.00-9.18	7.71-24.21	E1、E2、E4
QA2.1DL.2	AX-110669187	1D	442440588	4.53-5.91	11.00-12.69	E1
QA2.2BS.1	AX-109311433	2B	18266875	4.13－6.06	9.63－14.49	E2
QA2.3BL	AX-109515046	3B	549668656	4.12－4.53	7.92－8.80	E3
QA2.3DS.1	AX-110304949	3D	156235676	4.15-7.44	8.05-15.98	E2、E4
QA2.3DS.2	AX-94930571	3D	191103910	4.01-8.07	8.41-18.05	E1、E2、E4
QA2.3DL	AX-109380654	3D	603217131	4.03-4.69	9.46-11.15	E4
QA2.4BL.1	AX-94902286	4B	385930557	4.09－5.69	8.06－11.94	E1、E4
QA2.4DL	AX-95660756	4D	215185603	4.36-7.03	8.84-15.35	E2
QA2.5AL.2	AX-110525069	5A	679844110	4.03－8.47	9.46－21.04	E1、E3、E4
QA1.5BL.1	AX-111197171	5B	531298577	4.10-5.21	9.66-12.42	E3
QA2.6BL.4	AX-94454757	6B	664197666	4.01-4.81	7.66-9.51	E2
QA2.6BL.5	AX-111703724	6B	716259786	4.41－5.37	8.84－10.85	E3
QA2.6DS.1	AX-94860902	6D	16138807	4.02-4.25	7.72-8.41	E2
QA2.7AL.1	AX-109482366	7A	511506503	4.38－4.88	10.76－12.13	E1
QA2.7BS.2	AX-109347143	7B	126616788	4.05-4.57	9.77-11.08	E1
QA2.7BL.2	AX-110371882	7B	743217182	4.03－4.26	7.73－8.28	E3
QA1.7DS.2	AX-109737921	7D	159004371	4.01-6.64	7.69-13.91	E2、E4
QA2.7DL	AX-110940775	7D	632338287	4.12-4.38	10.21-10.98	E3
A3
QA3.1AS.1	AX-95226494	1A	11822108	4.05-8.45	7.79-18.51	E1
QA3.1AS.2	AX-94996915	1A	32893727	4.00－10.20	7.65－23.08	E1、E3、E4
QA3.1AS.3	AX-94630976	1A	61385116	4.02－8.32	7.87－18.20	E1
QA3.1BS.1	AX-94710760	1B	3861189	4.01－9.52	7.67－21.25	E1
QA3.1BL.3	AX-110366596	1B	557922790	4.05-8.55	8.17-20.56	E1、E2、E3、E4
QA3.1BL.6	AX-108859860	1B	639001220	4.05－4.86	7.78－9.72	E3
QA3.1DS.1	AX-94632395	1D	8715790	4.00－5.83	8.26－12.36	E1、E4
QA3.1DL.1	AX-109004764	1D	414505628	4.00-9.18	7.71-24.21	E1、E2、E3、E4
QA3.2AS	AX-94868621	2A	209935653	4.12-6.50	8.06-13.58	E1
QA3.2DL	AX-111620087	2D	578874114	4.08－4.16	9.56－9.76	E2、E3、E4
QA3.3AL.2	AX-111083649	3A	718755069	4.32-4.92	9.54-11.65	E3
QA3.3BL	AX-109515046	3B	549668656	4.12－4.53	7.92－8.80	E3
QA3.3DS.1	AX-110304949	3D	156235676	4.15-7.44	8.05-15.98	E1、E2、E3、E4
QA3.3DS.2	AX-94930571	3D	191103910	4.01-8.07	8.41-18.05	E1、E2、E3、E4
QA3.4BS.2	AX-108844338	4B	37868886	4.04-5.22	8.81-12.65	E1、E2、E4
QA3.4DS	AX-95122787	4D	25987388	4.07-5.37	7.82-11.13	E1、E4
QA3.4DL	AX-95660756	4D	215185603	4.36-7.03	8.84-15.35	E1、E2、E3、E4
QA3.5BL.1	AX-111197171	5B	531298577	4.10-5.21	9.66-12.42	E3
QA3.6BL.5	AX-111703724	6B	716259786	4.41－5.37	8.84－10.85	E3
QA3.7DS.2	AX-109737921	7D	159004371	4.01-6.64	7.69-13.91	E1
A4
QA4.1AS.1	AX-95226494	1A	11822108	4.05-8.45	7.79-18.51	E1、E2、E3、E4
QA4.1AS.2	AX-94996915	1A	32893727	4.00－10.20	7.65－23.08	E1、E2、E3、E4
QA4.1AS.3	AX-94630976	1A	61385116	4.02－8.32	7.87－18.20	E1、E2、E3、E4
QA4.1AL.2	AX-111199972	1A	567966576	4.01－7.09	9.71－17.59	E1、E2、E3、E4
QA4.1BS.1	AX-94710760	1B	3861189	4.01－9.52	7.67－21.25	E1、E2、E3、E4
QA4.1BS.2	AX-94622908	1B	28037285	4.01-6.85	7.68-14.44	E1、E2、E3、E4
QA4.1BS.3	AX-108944616	1B	40183336	4.27－6.08	8.28－12.52	E1
QA4.1BS.4	AX-109996328	1B	57004488	4.01－5.45	7.67－12.58	E1、E2、E3、E4
QA4.1BS.6	AX-109648265	1B	222065158	4.02-5.26	7.64-10.60	E1、E2、E3、E4
QA4.1BL.1	AX-109447012	1B	241964379	4.00－5.26	7.60－10.60	E1、E3、E4
QA4.1BL.2	AX-109036617	1B	265641835	4.00－5.71	7.60－11.78	E1、E2、E3、E4
QA4.1DS.2	AX-94830147	1D	24539733	4.18－8.88	8.30－19.89	E1、E2、E3、E4
QA4.2AS	AX-94868621	2A	209935653	4.12-6.50	8.06-13.58	E1、E2、E3、E4
QA4.3AS	AX-109992177	3A	93607345	4.05－4.23	9.55－9.93	E1、E2、E4
QA4.4AS	AX-94584550	4A	216810830	4.21-5.09	8.07-10.16	E2、E3、E4
QA4.4AL	AX-109460694	4A	706857186	4.00-4.67	9.37-11.01	E2、E3、E4
QA4.4BS.1	AX-110423945	4B	18554677	4.05－4.87	9.49－11.63	E2、E3、E4
QA4.4BL.1	AX-94902286	4B	385930557	4.09－5.69	8.06－11.94	E1、E2、E3、E4
QA4.4BL.3	AX-108995507	4B	658176726	4.27-5.27	10.34-12.94	E2、E3、E4
QA4.5AL.2	AX-110525069	5A	679844110	4.03－8.47	9.46－21.04	E1、E2、E3、E4
QA4.5BL.2	AX-110602932	5B	641812451	4.16-5.33	9.88-13.01	E1
QA4.6AS.1	AX-108972184	6A	83931651	4.00－5.28	7.71－10.67	E1、E2、E4
QA4.6AS.2	AX-109892808	6A	100422885	4.15-4.20	8.21-8.26	E1
QA4.6BS	AX-94856292	6B	122792520	4.16－4.38	8.05－8.75	E1、E4
QA4.6BL.1	AX-108921536	6B	458585372	4.05-5.31	9.47-12.73	E1、E2、E4
QA4.6BL.2	AX-109067887	6B	481677515	4.01－6.50	8.17－15.53	E2、E3、E4
QA4.6BL.3	AX-109928079	6B	518039061	4.03－4.64	7.99－10.92	E2、E4
QA4.6BL.4	AX-94454757	6B	664197666	4.01-4.81	7.66-9.51	E2
QA4.6DS.2	AX-94815030	6D	48454191	4.12－4.34	7.91－8.63	E1、E4
QA4.6DS.3	AX-110994808	6D	65498478	4.00－5.14	7.56－10.19	E1、E2、E4
QA4.6DS.4	AX-94389667	6D	133293669	4.03－5.07	7.94－10.30	E2、E3、E4
QA4.7AS	AX-94628798	7A	36104245	4.12－4.18	7.91－8.26	E1、E4
QA4.7AL.1	AX-109482366	7A	511506503	4.38－4.88	10.76－12.13	E2、E4
QA4.7BS.1	AX-111514329	7B	41187568	4.15-5.41	9.73-12.74	E2、E3、E4
QA4.7BS.3	AX-110493724	7B	159027863	4.18－5.84	8.42－13.93	E3、E4
QA4.7BL.1	AX-109897194	7B	572924322	4.04－4.32	9.46－10.12	E2、E4
QA4.7DS.1	AX-110296096	7D	35497309	4.22-4.95	10.60-11.92	E1
QA4.7DS.2	AX-109737921	7D	159004371	4.01-6.64	7.69-13.91	E1、E2、E3、E4
A5
QA5.1AS.1	AX-95226494	1A	11822108	4.05-8.45	7.79-18.51	E1、E2、E3、E4
QA5.1AS.2	AX-94996915	1A	32893727	4.00－10.20	7.65－23.08	E1、E2、E3、E4
QA5.1AS.3	AX-94630976	1A	61385116	4.02－8.32	7.87－18.20	E1、E2、E3、E4
QA5.1AL.1	AX-109371208	1A	512639517	4.03－4.23	9.36－9.85	E1、E2、E4
QA5.1AL.2	AX-111199972	1A	567966576	4.01－7.09	9.71－17.59	E1、E4
QA5.1BS.1	AX-94710760	1B	3861189	4.01－9.52	7.67－21.25	E1、E2、E3、E4
QA5.1BS.2	AX-94622908	1B	28037285	4.01-6.85	7.68-14.44	E1、E2、E4
QA5.1BS.4	AX-109996328	1B	57004488	4.01－5.45	7.67－12.58	E1、E2、E3、E4
QA5.1BS.5	AX-94670587	1B	93911247	4.15－6.77	7.95－16.29	E1、E2、E3、E4
QA5.1BS.6	AX-109648265	1B	222065158	4.02-5.26	7.64-10.60	E3、E4
QA5.1BL.1	AX-109447012	1B	241964379	4.00－5.26	7.60－10.60	E3、E4
QA5.1BL.2	AX-109036617	1B	265641835	4.00－5.71	7.60－11.78	E1、E3、E4
QA5.1DS.2	AX-94830147	1D	24539733	4.18－8.88	8.30－19.89	E1、E2、E3、E4
QA5.2AS	AX-94868621	2A	209935653	4.12-6.50	8.06-13.58	E2
QA5.2BS.2	AX-109341156	2B	170077325	4.15-4.17	9.67-9.75	E4
QA5.4AS	AX-94584550	4A	216810830	4.21-5.09	8.07-10.16	E2、E4
QA5.4AL	AX-109460694	4A	706857186	4.00-4.67	9.37-11.01	E4
QA5.4BL.1	AX-94902286	4B	385930557	4.09－5.69	8.06－11.94	E4
QA5.4BL.3	AX-108995507	4B	658176726	4.27-5.27	10.34-12.94	E2、E3、E4
QA5.5AL.2	AX-110525069	5A	679844110	4.03－8.47	9.46－21.04	E1、E2、E3、E4
QA5.5BL.2	AX-110602932	5B	641812451	4.16-5.33	9.88-13.01	E1、E2、E4
QA5.6AS.1	AX-108972184	6A	83931651	4.00－5.28	7.71－10.67	E2、E4
QA5.6AS.2	AX-109892808	6A	100422885	4.15-4.20	8.21-8.26	E2
QA5.6BL.1	AX-108921536	6B	458585372	4.05-5.31	9.47-12.73	E1、E4
QA5.6BL.2	AX-109067887	6B	481677515	4.01－6.50	8.17－15.53	E2、E3、E4
QA5.6DS.3	AX-110994808	6D	65498478	4.00－5.14	7.56－10.19	E2、E4
QA5.6DS.4	AX-94389667	6D	133293669	4.03－5.07	7.94－10.30	E2、E3、E4
QA5.7BS.1	AX-111514329	7B	41187568	4.15-5.41	9.73-12.74	E2、E4
QA5.7BS.3	AX-110493724	7B	159027863	4.18－5.84	8.42－13.93	E2、E3、E4
E1:Yuanyang2017-2018, E2:Yuanyang2018-2019, E3:Yuanyang2019-2020, E4: BLUP values for three environments.

## Sheet: S6
Table S6 Allele statistics of QTL cluster for Glutopeak parameter
Peak SNP	Parameters	QTL	Position	Allele			Number			Phenotype			P value			-log10(P)	R2(%)
				1	2	3	1	2	3	1	2	3	12	13	23
AX-95226494	PMT	QPMT.1AS.1	11822108	CC	TT	CCTT		78	127		35.54	43.96			2.74548e-10	4.05-8.45	7.79-18.51
	BEM	QBEM.1AS.1									56.32	65.76			8.00274e-17
	AM	QAM.1AS.1									22.91	27.75			1.26261e-09
	PM	QPM.1AS.1									40.53	46.05			2.58647e-16
	A1	QA1.1AS.1									912.47	1234.16			3.81708e-17
	A2	QA2.1AS.1									894.69	1225.46			5.10284e-18
	A3	QA3.1AS.1									300.52	479.01			2.00094e-10
	A4	QA4.1AS.1									627.84	769.67			5.44163e-22
	A5	QA5.1AS.1									701.68	802.32			2.58098e-17
AX-94996915	BEM	QBEM.1AS.2	32893727	CC	TT	CCTT		138	67		65.76	54.89			1.26e-20	4.00－10.20	7.65－23.08
	AM	QAM.1AS.2									27.59	22.48			5.01734e-10
	PM	QPM.1AS.2									46.01	39.81			5.26577e-19
	A1	QA1.1AS.2									1226.33	741.83			1.44e-19
	A2	QA2.1AS.2									1216.02	864.79			2.67e-20
	A3	QA3.1AS.2									473.08	286.98			2.44087e-11
	A4	QA4.1AS.2									767.32	611.12			5.12e-26
	A5	QA5.1AS.2									802.11	687.48			8.65e-21
AX-94630976	BEM	QBEM.1AS.3	61385116	AA	CC	AACC		138	69		65.67	55.25			6.04411e-19	4.02－8.32	7.87－18.20
	AM	QAM.1AS.3									27.57	22.56			5.67213e-10
	PM	QPM.1AS.3									45.97	39.92			2.2527e-18
	A1	QA1.1AS.3									1224.44	888.08			4.60587e-19
	A2	QA2.1AS.3									1214.13	870.16			1.01968e-19
	A3	QA3.1AS.3									471.91	290.21			4.73506e-11
	A4	QA4.1AS.3									766.59	614.91			2.40005e-24
	A5	QA5.1AS.3									801.13	690.68			2.20042e-19
AX-109371208	BEM	QBEM.1AL.1	512639517	CC	GG	CCGG	142	62		60.92	64.3		0.00248903			4.03－4.23	9.36－9.85
	A5	QA5.1AL.1								753.39	780.03		0.0255512
AX-111199972	PM	QPM.1AL.2	567966576	CC	TT	CCTT	39	108	58	44.12	46.06	39.82	0.0260563	1.27898e-05	2.39569e-16	4.01－7.09	9.71－17.59
	A1	QA1.1AL.2								1055.58	1255.43	883.73	0.000920003	0.00300116	1.74299e-19
	A4	QA4.1AL.2								705.71	774.09	614.69	0.00092506	3.04178e-05	2.85606e-23
	A5	QA5.1AL.2								766.56	802.24	690.32	0.0199994	1.22581e-05	4.6495e-17
AX-94710760	BEM	QBEM.1BS.1	3861189	CC	TT	CCTT		119	87		59.36	66.05			9.86033e-11	4.01－9.52	7.67－21.25
	AM	QAM.1BS.1									23.97	28.43			5.23614e-08
	A1	QA1.1BS.1									1001	1256.9			6.04008e-10
	A3	QA3.1BS.1									342.01	500.09			3.64292e-07
	A4	QA4.1BS.1									670.07	777.49			9.75395e-14
	A5	QA5.1BS.1									733.24	806.17			5.79065e-11
AX-94622908	BEM	QAM.1BS.2	28037285	GG	TT	GGTT		125	76		65.63	56.2			1.69885e-16	4.01-6.85	7.68-14.44
	AM	QBEM.1BS.2									27.87	22.71			2.70565e-10
	A4	QA1.1BS.2									1238.83	907.92			1.58968e-16
	A1	QA4.1BS.2									768.72	626.43			7.08559e-22
	A5	QA5.1BS.2									800.46	700.44			7.06457e-17
AX-109996328	PM	QPM.1BS.4	57004488	CC	TT	CCTT	134	70		42.32	46.79		1.63819e-11			4.01－5.45	7.67－12.58
	A4	QA4.1BS.4								679.01	780.18		6.27687e-12
	A5	QA5.1BS.4								736.29	813.04		1.7055e-11
AX-109648265	BEM	QBEM.1BS.6	222065158	CC	TT	CCTT	170		36	60.98		68.01		5.70576e-09		4.02-5.26	7.64-10.60
	PM	QPM.1BS.6								43.26		47.3		2.17613e-07
	A4	QA4.1BS.6								699.15		797.68		1.08543e-07
	A5	QA5.1BS.6								751.62		824.94		3.73065e-08
AX-109447012	BEM	QBEM.1BL.1	241964379	CC	TT	CCTT		171	36		60.98	68.01			5.48737e-09	4.00－5.26	7.60－10.60
	PM	QPM.1BL.1									43.25	47.3			2.08413e-07
	A4	QA4.1BL.1									698.84	797.68			9.89518e-08
	A5	QA5.1BL.1									751.55	824.94			3.54467e-08
AX-109036617	BEM	QBEM.1BL.2	265641835	AA	TT	AATT	169	37		60.94	67.73		2.31907e-08			4.00－5.71	7.60－11.78
	PM	QPM.1BL.2								43.2	47.3		8.68017e-08
	A4	QA4.1BL.2								697.83	796.31		6.43003e-08
	A5	QA5.1BL.2								750.91	823.54		3.10644e-08
AX-110366596	PMT	QPMT.1BL.3	557922790	AA	GG	AAGG		151	53		36.9	51.33			1.98576e-15	4.05-8.55	8.17-20.56
	AM	QAM.1BL.3									23.98	30.9			7.88042e-13
	A1	QA1.1BL.3									1013.57	1374.87			1.63611e-11
	A2	QA2.1BL.3									1006.94	1347.93			3.96753e-10
	A3	QA3.1BL.3									328.19	638.58			3.37303e-15
AX-110427177	AM	QAM.1BL.4	582927346	AA	GG	AAGG	80	124		23.23	27.43		9.20868e-08			4.00－4.79	9.40－11.35
	A1	QA1.1BL.4								954.53	1203.55		3.28976e-10
	A2	QA2.1BL.4								940.45	1191.19		3.26423e-10
AX-112286983	A1	QA1.1BL.5	600887751	GG	TT	GGTT	195	11		1089.72	1533.5		5.76647e-09			4.31-4.95	8.72-10.26
	A2	QA2.1BL.5								1076.09	1533.5		3.73208e-09
AX-108859860	AM	QAM.1BL.6	639001220	CC	TT	CCTT	19	186		30.69	25.42				0.0051913	4.05－4.86	7.78－9.72
	A1	QA1.1BL.6								1318.82	1092.61				0.0130296
	A2	QA2.1BL.6								1298.39	1080.4				0.0123859
	A3	QA3.1BL.6								554.69	398.02				0.0155096
AX-94632395	PMT	QPMT.1DS.1	8715790	AA	GG	AAGG		93	111		35.68	47.17			1.30461e-11	4.00－5.83	8.26－12.36
	AM	QAM.1DS.1									23.25	25.67			1.03887e-09
	A3	QA3.1DS.1									306.76	444.17			5.09085e-11
AX-94830147	PMT	QPMT.1DS.2	24539733	CC	TT	CCTT		69	135		34.89	43.68			1.88628e-11	4.18－8.88	8.30－19.89
	BEM	QBEM.1DS.2									55.77	65.63			1.03222e-17
	AM	QAM.1DS.2									22.41	27.63			4.14252e-11
	PM	QPM.1DS.2									40.12	45.99			9.78559e-18
	A1	QA1.1DS.2									890.57	1224.73			3.46824e-19
	A2	QA2.1DS.2									878.71	1211.65			3.99716e-19
	A4	QA4.1DS.2									618.42	766.8			6.45632e-24
	A5	QA5.1DS.2									695.64	800.76			3.37686e-18
AX-109004764	PMT	QPMT.1DL.1	414505628	AA	GG	AAGG	49	152	4	51.89	36.98	42.56	1.18354e-15	0.0626404	0.197318	4.00-9.18	7.71-24.21
	AM	QAM.1DL.1								31.16	24.06	28.27	5.27684e-13	0.427876	0.2716
	A1	QA1.1DL.1								1388.87	1015.7	1224.31	1.90963e-11	0.316955	0.221135
	A2	QA2.1DL.1								1366.33	1006.5	1185.06	2.34176e-10	0.292824	0.294662
	A3	QA3.1DL.1								650.28	329.49	460.54	2.32913e-15	0.11423	0.230948
AX-110669187	A1	QA1.1DL.2	442440588	CC	TT	CCTT	108	10	88	1137.69	1530.68	1034.75	1.80955e-07	0.0179242	1.79456e-09	4.53-5.91	11.00-12.69
	A2	QA2.1DL.2								1129.84	1530.68	1014.17	1.39978e-07	0.0074296	8.77785e-10
AX-94868621	BEM	QBEM.2AS	209935653	CC	TT	CCTT	119		88	59.36		66.04		8.8324e-11		4.12-6.50	8.06-13.58
	AM	QAM.2AS								23.97		28.51		3.00818e-08
	A1	QA1.2AS								1001		1262.84		3.15899e-10
	A3	QA3.2AS								342.01		505.11		1.96907e-07
	A4	QA4.2AS								670.07		778.18		5.78609e-14
	A5	QA5.2AS								733.24		806.33		4.37906e-11
AX-109311433	A1	QA1.2BS.1	18266875	CC	TT	CCTT	59	142	6	1160.4	1066.96	1712.82	0.0413139	0.00053322	0.000377433	4.13－6.06	9.63－14.49
	A2	QA2.2BS.1								1147.97	1055.06	1673.68	0.0459096	0.000139338	0.000129078
AX-109341156	PM	QPM.2BS.2	170077325	AA	GG	AAGG	124	20	62	43.98	37.68	45.99	6.01963e-06	0.00455239	5.66891e-08	4.15-4.17	9.67-9.75
	A5	QA5.2BS.2								764.84	651.88	800.18	2.53148e-06	0.00380033	1.9366e-08
AX-111083649	PMT	QPMT.3AL.2	718755069	CC	TT	CCTT	71	131	4	38.17	41.31	71.75	0.0230575	0.00329077	0.00485091	4.32-4.92	9.54-11.65
	A3	QA3.3AL.2								358.25	422.37	1047.88	0.0313618	0.00195174	0.0031158
AX-109515046	PMT	QPMT.3BL	549668656	GG	TT	GGTT	187	19		39.18	56.39		3.47903e-06			4.12－4.53	7.92－8.80
	AM	QAM.3BL								25.04	34.1		1.22512e-06
	A1	QA1.3BL								1067.84	1549.36		4.95015e-07
	A2	QA2.3BL								1055.46	1537.13		3.15081e-07
	A3	QA3.3BL								377.58	739.88		1.58043e-06
AX-110304949	PMT	QPMT.3DS.1	156235676	AA	GG	AAGG		153	53		37.39	50.39			2.2858e-12	4.15-7.44	8.05-15.98
	AM	QAM.3DS.1									24.25	30.58			1.21598e-10
	A1	QA1.3DS.1									1026.48	1357.93			9.32043e-10
	A2	QA2.3DS.1									1017.35	1337.1			5.93901e-09
	A3	QA3.3DS.1									338.23	619.58			2.19967e-12
AX-94930571	PMT	QPMT.3DS.2	191103910	CC	TT	CCTT	153		49	37.23		51.48		1.26454e-13		4.01-8.07	8.41-18.05
	AM	QAM.3DS.2								24.19		30.74		1.91819e-10
	A1	QA1.3DS.2								1022.31		1390.35		7.48155e-11
	A2	QA2.3DS.2								1013.17		1376.8		8.63947e-11
	A3	QA3.3DS.2								334.9		640.99		2.65342e-13
AX-109380654	AM	QAM.3DL	603217131	AA	GG	AAGG	63	140		23.14	26.99		7.2241e-06			4.03-4.69	9.46-11.15
	A1	QA1.3DL								967.67	1168.33		2.87943e-07
	A2	QA2.3DL								956.79	1154.24		7.18078e-07
AX-94584550	BEM	QBEM.4AS	216810830	AA	GG	AAGG		105	101		58.63	65.91			8.62479e-12	4.21-5.09	8.07-10.16
	A4	QA4.4AS									663.47	770.95			3.66291e-13
	A5	QA5.4AS									726.67	803.42			1.8921e-11
AX-109460694	PM	QPM.4AL	706857186	CC	TT	CCTT	117		86	46.12		41.16		7.27337e-14		4.00-4.67	9.37-11.01
	A4	QA4.4AL								768.82		647.07		3.78541e-16
	A5	QA5.4AL								803.7		713.24		9.86023e-15
AX-108844338	PMT	QPMT.4BS.2	37868886	CC	GG	CCGG	69	133		46.86	37.49		9.38566e-08			4.04-5.22	8.81-12.65
	A3	QA3.4BS.2								535.05	344.49		2.52286e-07
AX-94902286	BEM	QBEM.4BL.1	385930557	CC	TT	CCTT		77	125		56.51	65.68			2.53248e-16	4.09－5.69	8.06－11.94
	PM	QPM.4BL.1									40.81	45.92			3.4541e-14
	A1	QA1.4BL.1									927.24	1223.88			8.55329e-14
	A2	QA2.4BL.1									906.57	1215.34			3.56849e-15
	A4	QA4.4BL.1									633.85	765.92			1.69143e-18
	A5	QA5.4BL.1									705.7	800.4			1.11364e-15
AX-108995507	BEM	QBEM.4BL.3	658176726	CC	TT	CCTT	89	56	59	66.05	63.13	63	0.0187841	1.67568e-16	3.0734e-07	4.27-5.27	10.34-12.94
	PM	QPM.4BL.3								46.25	44.15	40.5	0.0098844	9.63291e-16	1.72984e-05
	A4	QA4.4BL.3								779.28	712.68	626	0.000161188	1.3609e-20	2.42555e-06
	A5	QA5.4BL.3								806.03	769.04	742.67	0.00774647	1.07456e-16	3.79894e-06
AX-95122787	PMT	QPMT.4DS	25987388	CC	TT	CCTT		135	70		37.64	46.84			1.03598e-07	4.07-5.37	7.82-11.13
	A3	QA3.4DS									348.37	533.57			3.92914e-07
AX-95660756	PMT	QPMT.4DL	215185603	AA	GG	AAGG		151	52		37.32	50.52			2.22201e-41	4.36-7.03	8.84-15.35
	A1	QA1.4DL									1025.39	1354.69			5.19368e-10
	A2	QA2.4DL									1016.13	1333.45			8.83948e-22
	A3	QA3.4DL									337.26	620.59			2.7865e-12
AX-110525069	BEM	QBEM.5AL.2	679844110	AA	CC	AACC	61	56	89	63.28	54.61	66.16	1.10351e-09	0.0073269	1.39293e-16	4.03－8.47	9.46－21.04
	PM	QPM.5AL.2								44.49	39.59	46.31	1.12728e-08	0.012296	3.58787e-17
	A1	QA1.5AL.2								1125.89	880.91	1245.54	3.70761e-06	0.0227718	2.97812e-17
	A2	QA2.5AL.2								1108.85	860.83	1239.98	2.38439e-06	0.0111576	3.18865e-18
	A4	QA4.5AL.2								724.04	608.59	776.87	7.10866e-10	0.00104655	1.58267e-21
	A5	QA5.5AL.2								776.13	684.2	805.81	8.10056e-10	0.0125866	4.4742e-17
AX-111197171	PMT	QPMT.5BL.1	531298577	AA	GG	AAGG		127	73		41.63	37.48			0.00283552	4.10-5.21	9.66-12.42
	A1	QA1.5BL.1									1131.28	1027.19			0.00950376
	A2	QA2.5BL.1									1118.44	1016.26			0.0106155
	A3	QA3.5BL.1									430.94	337.96			0.00135588
AX-110602932	BEM	QBEM.5BL.2	641812451	AA	TT	AATT	88	72	44	62.22	66.53	50.33	5.75965e-05	3.53438e-07	8.39436e-14	4.16-5.33	9.88-13.01
	PM	QPM.5BL.2								44.16	46.39	35.83	0.00130243	1.0597e-08	1.8886e-14
	A4	QA4.5BL.2								721.71	771.41	544.5	0.00196812	1.42686e-09	1.34183e-16
	A5	QA5.5BL.2								765.72	809.86	619.5	0.000175941	4.25135e-08	1.12076e-14
AX-108972184	BEM	QBEM.6AS.1	83931651	CC	GG	CCGG	117		85	60.45		64.4		0.000521556		4.00－5.28	7.71－10.67
	PM	QPM.6AS.1								42.81		45.45		0.000139124
	A4	QA4.6AS.1								689.03		752.37		7.77822e-05
	A5	QA5.6AS.1								743.59		790.59		0.000110628
AX-109892808	BEM	QBEM.6AS.2	100422885	CC	TT	CCTT	118	84		60.94	64.25		0.00319698			4.15-4.20	8.21-8.26
	A4	QA4.6AS.2								691.61	751.89		0.000162277
	A5	QA5.6AS.2								747.85	790.02		0.000468376
AX-108921536	BEM	QBEM.6BL.1	458585372	CC	TT	CCTT	87	57	60	66.83	61.58	56.32	1.42645e-05	3.72483e-15	0.000160285	4.05-5.31	9.47-12.73
	PM	QPM.6BL.1								46.65	44.16	40.06	0.000382285	6.38183e-16	3.2923e-07
	A4	QA4.6BL.1								779.15	722.43	621.33	0.000507378	1.80893e-18	3.97421e-08
	A5	QA5.6BL.1								812.92	763.07	698.31	5.61224e-05	1.44793e-15	5.76454e-06
AX-109067887	BEM	QBEM.6BL.2	481677515	CC	TT	CCTT	158		48	61.29		65.65			0.000613921	4.01－6.50	8.17－15.53
	PM	QPM.6BL.2								43.39		46.15			0.000260469
	A4	QA4.6BL.2								704.43		759.27			0.00187373
	A5	QA5.6BL.2								754.58		801.35			0.00044986
AX-94454757	AM	QAM.6BL.4	664197666	CC	GG	CCGG	195	12		25.55	31.62		0.0232406			4.01-4.81	7.66-9.51
	A1	QA1.6BL.4								1097.15	1358.83		0.0291435
	A2	QA2.6BL.4								1084.71	1339.37		0.0248324
	A4	QA4.6BL.4								709.56	821.09		0.00254595
AX-111703724	A1	QA1.6BL.5	716259786	CC	TT	CCTT		183	23		1077.36	1392.83			0.000263411	4.41－5.37	8.84－10.85
	A2	QA2.6BL.5									1064.64	1378.43			0.000243347
	A3	QA3.6BL.5									385.87	620.67			0.000200457
AX-94860902	AM	QAM.6DS.1	16138807	CC	GG	CCGG	185		21	25.38		30.48		0.00018065		4.02-4.25	7.72-8.41
	A1	QA1.6DS.1								1081.02		1384.23		6.54213e-05
	A2	QA2.6DS.1								1066.65		1384.17		3.61547e-05
AX-110994808	BEM	QBEM.6DS.3	65498478	CC	GG	CCGG	121		85	60.75		64.35		0.00137933		4.00－5.14	7.56－10.19
	PM	QPM.6DS.3								42.95		45.4		0.000357017
	A4	QA4.6DS.3								691.13		752.21		0.000114458
	A5	QA5.6DS.3								746.6		790.07		0.000293963
AX-94389667	BEM	QBEM.6DS.4	133293669	CC	GG	CCGG	100	106		58.11	65.92		1.88013e-13			4.03－5.07	7.94－10.30
	PM	QPM.6DS.4								41.55	46.14		1.34392e-12
	A4	QA4.6DS.4								658.08	768.48		6.14355e-14
	A5	QA5.6DS.4								721.37	803.21		5.30089e-13
AX-109482366	A1	QA1.7AL.1	511506503	CC	GG	CCGG	47	101	54	1015.69	1274.22	901.62	1.12077e-06	0.0181912	3.12509e-17	4.38－4.88	10.76－12.13
	A2	QA2.7AL.1								1010.3	1261.55	880.76	1.68046e-06	0.00789547	1.61682e-17
	A4	QA4.7AL.1								692.62	775.71	621.74	2.06886e-05	0.000484692	3.22067e-19
AX-111514329	BEM	QBEM.7BS.1	41187568	AA	GG	AAGG	72	90	44	60.5	66.47	56.28	7.53862e-07	0.00587888	1.79966e-11	4.15-5.41	9.73-12.74
	PM	QPM.7BS.1								43.19	46.35	40.33	1.41181e-05	0.00251594	1.8015e-10
	A4	QA4.7BS.1								702.82	770.42	624.82	3.82937e-05	0.000250509	9.69766e-12
	A5	QA5.7BS.1								747.65	809.35	699.53	1.3106e-06	0.00336295	2.46781e-11
AX-109347143	A1	QA1.7BS.2	126616788	AA	CC	AACC	172	25	10	1064.1	1276.72	1530.68	0.00727011	5.17878e-08	0.00371255	4.05-4.57	9.77-11.08
	A2	QA2.7BS.2								1049.23	1272.61	1530.68	0.00543656	3.67568e-08	0.00348079
AX-110493724	BEM	QBEM.7BS.3	159027863	AA	GG	AAGG	67	50	88	61.66	55.16	66.67	5.21523e-06	1.13747e-05	1.7121e-15	4.18－5.84	8.42－13.93
	PM	QPM.7BS.3								43.49	40.3	46.44	0.000163966	0.00013188	1.30918e-14
	A4	QA4.7BS.3								714.26	619.14	773.33	2.993e-07	0.000520798	6.25973e-18
	A5	QA5.7BS.3								757.22	693.27	810.81	1.61767e-05	3.07618e-05	8.08458e-16
AX-110371882	A1	QA1.7BL.2	743217182	CC	TT	CCTT	188	18		1083.28	1390.61		0.00211696			4.03－4.26	7.73－8.28
	A2	QA2.7BL.2								1070.71	1374.24		0.00287141
AX-110296096	PM	QPM.7DS.1	35497309	CC	TT	CCTT	107	65	30	43.78	46.28	39.24	0.000235092	7.43618e-07	5.38964e-12	4.22-4.95	10.60-11.92
	A4	QA4.7DS.1								712.14	772.94	600.04	9.11617e-05	8.48348e-09	5.98543e-15
AX-109737921	AM	QAM.7DS.2	159004371	CC	TT	CCTT	123		84	24.04		28.63		2.77584e-08		4.01-6.64	7.69-13.91
	PM	QPM.7DS.2								42.3		46.39		2.21241e-10
	A1	QA1.7DS.2								1001.64		1274.38		1.10853e-10
	A2	QA2.7DS.2								987.43		1263.52		4.7507e-11
	A3	QA3.7DS.2								342.24		512.54		9.02826e-08
	A4	QA4.7DS.2								671.92		780.62		6.81394e-14
AX-110940775	A1	QA1.7DL	632338287	CC	TT	CCTT	17	128	56	1393.65	1034.69	1183.29	0.00102112	0.0424006	0.00205223	4.12-4.38	10.21-10.98
	A2	QA2.7DL								1385.18	1024.98	1164.73	0.00117107	0.0370027	0.00376079

## Sheet: S7
Table S7 KASP primers designed based on Peak SNP sequence
Peak SNP	KASP primer	Sequence (5' to 3')
AX-111083649	F1	GAAGGTGACCAAGTTCATGCTGCATAATATAGAGTACTTCACAGGTTGATT
	F2	GAAGGTCGGAGTCAACGGATTGCATAATATAGAGTACTTCACAGGTTGATC
	R	GAAATCAACAAATGGGATGAGAATTAACCA
AX-95660756	F1	GAAGGTGACCAAGTTCATGCTGGCTGCATGCAAACACAGTGATTCTA
	F2	GAAGGTCGGAGTCAACGGATTGGCTGCATGCAAACACAGTGATTCTG
	R	ACATGCATGTGTGGCCTCCAAAGACA
The underscores of F1 and F2 are FAM fluorescence labels and HEX fluorescence labels respectively.

## Sheet: S8
Table S8 Analysis of variation in different alleles
Peak SNP	Type	Number	Phenotype value
			PMT	A3
AX-111083649	CC	62	38.19±8.16	357.58±176.21
	TT	123	42.32±11.70**	441.21±246.70**
AX-95660756	GG	150	38.07±8.94	352.94±188.35
	AG	51	48.70±11.51***	577.64±241.61***

## Sheet: S9
Table S9 Candidate genes with significantly different expression in AX-111083649 and AX-95660756
Peak SNP	Gene	Function annotation
AX-111083649	TraesCS3A03G1150700	FMN-dependent NADPH-azoreductase
	TraesCS3A03G1152600	30S ribosomal protein S11
	TraesCS3A03G1153300	RING/U-box superfamily protein
	TraesCS3A03G1155300	Non specific phospholipase C
	TraesCS3A03G1162200	Glycosyltransferase
	TraesCS3A03G1162900	NAD kinase
	TraesCS3A03G1164200	Haloacid dehalogenase-like hydrolase
	TraesCS3A03G1168700	PLATZ transcription factor
AX-95660756	TraesCS4D03G0353900	Glycosyltransferase
	TraesCS4D03G0354400	ER membrane protein complex subunit 4
	TraesCS4D03G0360500	3-oxoacyl-[acyl-carrier-protein] synthase
	TraesCS4D03G0363100	Reticulon-like protein

## Sheet: S10
Table S10 The same or adjacent QTLs in this study and previous studies
Chromosome	Peak SNPa	Position(Mb)	Marker/IDb	Position(Mb)	Reference
1A	AX-95226494	11	GENE-0412_338	1	Lou et al.2020
			S1A_1730577	2	Fiedler et al.2017
			QSv.dms-1A	1	Semagn et al.2021
			D1131508	16	Rapp et al.2019
1B	AX-94710760	4	IAAV1194	2	Lou et al.2020
			S1B_6474022	7	Ahmad et al.2020
			S1B_2727084	3	Fiedler et al.2017
			D3960855	9	Rapp et al.2019
2B	AX-109311433	18	wsnp_JD_c10389_11059599	23	Lou et al.2020
3B	AX-109515046	550	Kukri_c17467_2711	554	Lou et al.2020
3D	AX-109380654	603	RFL_Contig148_359	610	Lou et al.2020
6A	AX-108972184	84	TA003913-0402	76	Lou et al.2020
			S6A_76758376	77	Ahmad et al.2020
			QFn.dms-6A	77	Semagn et al.2021
6B	AX-111703724	716	RAC875_c16731_2004	714	Lou et al.2020
1A	AX-94996915	33	AX-94694208	32	Yang et al.2020
			S1A_30190358	30	Ahmad et al.2020
1D	AX-94632395	9	AX-94685030	7	Yang et al.2020
			Whaas14778 ~ Whaas14846	5~8	Zhou et al.2021
1D	AX-94830147	25	AX-94926263	35	Yang et al.2020
3A	AX-109992177	94	AX-95075882	86	Yang et al.2020
			Whaas43099 ~ Whaas43568	48-191	Zhou et al.2021
4B	AX-108995507	658	AX-95120436	652	Yang et al.2020
7B	AX-111514329	41	AX-95203056	39	Yang et al.2020
			S7B_51459581	51	Fiedler et al.2017
7D	AX-110940775	632	AX-94613317	634	Yang et al.2020
2D	AX-111620087	579	871955	580	El et al.2021
4B	AX-110423945	19	1049708	15	El et al.2021
1B	AX-108859860	639	829374	637	Alemu et al.2021
			D2354348	637	Rapp et al.2019
1B	AX-94622908	28	836826	26	Alemu et al.2021
			S1B_26574347	27	Fiedler et al.2017
1B	AX-112286983	601	764312	601	Alemu et al.2021
1A	AX-94630976	61	CAP11_c6014_160	70	Suliman et al.2020
4B	AX-108844338	38	S4B_38624956	39	Ahmad et al.2020
			QTwt.dms-4B.1	32	Semagn et al.2021
4D	AX-95122787	26	S4D_15593417	16	Ahmad et al.2020
			Whaas87639 ~ Whaas87707	10-34	Zhou et al.2021
			QPht.dms-4D	22	Semagn et al.2021
7A	AX-94628798	36	S7A_37923130	38	Ahmad et al.2020
7B	AX-109347143	127	S7B_126015467	126	Ahmad et al.2020
1B	AX-110366596	558	QTil.dms-1B.1	554	Semagn et al.2021
3A	AX-110010511	522	QSv.dms-3A.2	513	Semagn et al.2021
5A	AX-110525069	680	S1091475	681	Rapp et al.2019
6B	AX-94856292	123	D1120240	125	Rapp et al.2019
7B	AX-110493724	159	S7B_156057259	156	Fiedler et al.2017
1D	AX-109004764	415	Whaas16407 ~ Whaas16588	409~415	Zhou et al.2021
a:The Peak SNP of QTL in this study b:The co-located markers in previous studies It does not contain repeated co-location sites from the same study
